# Supplementary material for: In Vivo Metabolic Analysis of the Anticancer Effects of Plasma-Activated Saline in Three Tumor Animal Models
Source: Biomedicines. 2022 Feb 23;10(3):528. doi: 10.3390/biomedicines10030528 (PMC8945198; doi:10.3390/biomedicines10030528)
Supplement: Supplementary file 1 [file biomedicines-10-00528-s001.zip]

Archive with 5 entries (5 files):
- Table S1-Plasma spectral emission intensity.xls
- Table S2-Differential metabolites.xlsx
- Table S3-Hierarchical Clustering Analysis.xlsx
- Table S4-Radarplot Analysis.xlsx
- Table S5-Pathway Analysis.xlsx
