# Supplementary material for: In Vivo Metabolic Analysis of the Anticancer Effects of Plasma-Activated Saline in Three Tumor Animal Models
Source: Biomedicines. 2022 Feb 23;10(3):528. doi: 10.3390/biomedicines10030528 (PMC8945198; doi:10.3390/biomedicines10030528)
Supplement: Supplementary file 1 [file biomedicines-10-00528-s001.zip › Table S1-Plasma spectral emission intensity.xls]

## Sheet: Sheet1
WaveLength	Emission Intensity
nm	a.u.
200	572
200.016	574.393
200.032	577.357
200.048	580.547
200.063	581.52
200.079	580.395
200.095	579.178
200.111	579.013
200.127	579.883
200.143	581.323
200.158	582.664
200.174	583.354
200.19	583.392
200.206	583.172
200.222	582.958
200.238	582.726
200.253	582.402
200.269	581.989
200.285	581.467
200.301	580.779
200.317	579.97
200.333	579.286
200.348	579.027
200.364	579.3
200.38	579.908
200.396	580.468
200.412	580.688
200.428	580.603
200.443	580.536
200.459	580.83
200.475	581.703
200.491	583.298
200.507	585.475
200.523	587.419
200.538	587.979
200.554	586.776
200.57	584.657
200.586	582.766
200.602	581.485
200.618	580.521
200.633	579.669
200.649	579.147
200.665	579.197
200.681	579.591
200.697	579.789
200.713	579.639
200.728	579.427
200.744	579.167
200.76	578.626
200.776	578.096
200.792	578.302
200.808	579.457
200.823	580.939
200.839	581.992
200.855	582.463
200.871	582.762
200.887	583.201
200.903	583.643
200.919	583.851
200.934	583.837
200.95	583.75
200.966	583.618
200.982	583.287
200.998	582.534
201.014	581.306
201.029	580.029
201.045	579.538
201.061	580.313
201.077	581.823
201.093	582.943
201.109	583.007
201.124	582.255
201.14	581.391
201.156	580.9
201.172	580.77
201.188	580.791
201.204	580.98
201.219	581.54
201.235	582.413
201.251	583.122
201.267	583.268
201.283	583.043
201.299	582.979
201.314	583.331
201.33	583.89
201.346	584.336
201.362	584.539
201.378	584.523
201.394	584.373
201.409	584.228
201.425	584.187
201.441	584.184
201.457	584.102
201.473	584.028
201.489	584.193
201.504	584.496
201.52	584.366
201.536	583.377
201.552	581.837
201.568	580.487
201.584	579.777
201.599	579.65
201.615	579.947
201.631	580.735
201.647	582.111
201.663	583.868
201.679	585.563
201.695	586.769
201.71	587.069
201.726	586.134
201.742	584.142
201.758	581.865
201.774	580.093
201.79	579.2
201.805	579.168
201.821	579.647
201.837	580.09
201.853	580.104
201.869	579.679
201.885	579.167
201.9	578.96
201.916	578.966
201.932	578.682
201.948	578.046
201.964	577.708
201.98	578.261
201.995	579.607
202.011	581.277
202.027	582.929
202.043	584.271
202.059	584.932
202.075	584.747
202.09	583.974
202.106	583.072
202.122	582.344
202.138	581.881
202.154	581.628
202.17	581.418
202.185	581.059
202.201	580.471
202.217	579.679
202.233	578.85
202.249	578.452
202.265	579.111
202.28	581.031
202.296	583.643
202.312	586.076
202.328	587.877
202.344	589.034
202.36	589.418
202.375	588.797
202.391	587.344
202.407	585.612
202.423	583.871
202.439	581.92
202.455	579.783
202.47	578.165
202.486	577.936
202.502	579.199
202.518	580.981
202.534	582.001
202.55	581.909
202.566	581.574
202.581	581.893
202.597	582.619
202.613	582.789
202.629	582.078
202.645	581.19
202.661	580.921
202.676	581.419
202.692	582.382
202.708	583.33
202.724	583.649
202.74	583.026
202.756	581.935
202.771	581.344
202.787	581.88
202.803	583.333
202.819	584.885
202.835	585.694
202.851	585.35
202.866	584.01
202.882	582.272
202.898	580.77
202.914	579.81
202.93	579.372
202.946	579.285
202.961	579.203
202.977	578.63
202.993	577.334
203.009	575.783
203.025	574.841
203.041	574.966
203.056	575.848
203.072	576.871
203.088	577.712
203.104	578.505
203.12	579.613
203.136	581.252
203.151	583.204
203.167	584.803
203.183	585.217
203.199	583.961
203.215	581.333
203.231	578.329
203.246	575.982
203.262	574.82
203.278	574.991
203.294	576.521
203.31	579.181
203.326	582.214
203.342	584.539
203.357	585.357
203.373	584.648
203.389	583.203
203.405	582.047
203.421	581.605
203.437	581.479
203.452	581.089
203.468	580.372
203.484	579.813
203.5	579.89
203.516	580.517
203.532	581.048
203.547	580.945
203.563	580.397
203.579	580.077
203.595	580.403
203.611	581.267
203.627	582.28
203.642	582.984
203.658	583.007
203.674	582.288
203.69	581.135
203.706	580.023
203.722	579.436
203.737	579.729
203.753	580.902
203.769	582.548
203.785	584.004
203.801	584.556
203.817	583.815
203.832	582.193
203.848	580.849
203.864	580.745
203.88	581.854
203.896	583.467
203.912	585.143
203.927	586.917
203.943	588.681
203.959	589.849
203.975	589.739
203.991	588.119
204.007	585.471
204.022	582.8
204.038	581.014
204.054	580.393
204.07	580.62
204.086	581.197
204.102	581.733
204.118	582.045
204.133	582.138
204.149	582.066
204.165	581.739
204.181	580.968
204.197	579.791
204.213	578.737
204.228	578.692
204.244	580.443
204.26	584.093
204.276	588.768
204.292	592.837
204.308	594.745
204.323	593.982
204.339	591.455
204.355	588.659
204.371	586.487
204.387	584.93
204.403	583.716
204.418	582.917
204.434	582.941
204.45	583.999
204.466	585.619
204.482	586.757
204.498	586.528
204.513	584.884
204.529	582.69
204.545	581.123
204.561	580.874
204.577	581.779
204.593	583.182
204.608	584.462
204.624	585.264
204.64	585.504
204.656	585.291
204.672	584.715
204.688	583.815
204.703	582.842
204.719	582.292
204.735	582.439
204.751	583.001
204.767	583.447
204.783	583.492
204.798	583.112
204.814	582.366
204.83	581.478
204.846	580.806
204.862	580.468
204.878	580.236
204.893	579.881
204.909	579.398
204.925	578.909
204.941	578.562
204.957	578.479
204.973	578.605
204.989	578.682
205.004	578.529
205.02	578.331
205.036	578.564
205.052	579.534
205.068	580.9
205.084	581.84
205.099	581.934
205.115	581.68
205.131	581.893
205.147	582.826
205.163	584.074
205.179	585.09
205.194	585.58
205.21	585.593
205.226	585.474
205.242	585.693
205.258	586.55
205.274	587.939
205.289	589.322
205.305	590.008
205.321	589.628
205.337	588.388
205.353	586.806
205.369	585.322
205.384	584.198
205.4	583.583
205.416	583.552
205.432	584.082
205.448	584.938
205.464	585.653
205.479	585.89
205.495	585.773
205.511	585.682
205.527	585.703
205.543	585.47
205.559	584.683
205.574	583.602
205.59	582.901
205.606	583.025
205.622	583.789
205.638	584.668
205.654	585.36
205.669	585.915
205.685	586.414
205.701	586.906
205.717	587.58
205.733	588.559
205.749	589.429
205.765	589.423
205.78	588.197
205.796	586.239
205.812	584.455
205.828	583.482
205.844	583.384
205.86	583.8
205.875	584.23
205.891	584.332
205.907	584.052
205.923	583.55
205.939	582.993
205.955	582.431
205.97	581.864
205.986	581.278
206.002	580.607
206.018	579.889
206.034	579.509
206.05	579.934
206.065	581.116
206.081	582.514
206.097	583.655
206.113	584.398
206.129	584.734
206.145	584.649
206.16	584.187
206.176	583.514
206.192	582.915
206.208	582.684
206.224	582.854
206.24	583.039
206.255	582.705
206.271	581.737
206.287	580.651
206.303	580.09
206.319	580.227
206.335	580.751
206.35	581.32
206.366	581.824
206.382	582.194
206.398	582.187
206.414	581.538
206.43	580.278
206.445	578.819
206.461	577.717
206.477	577.361
206.493	577.804
206.509	578.751
206.525	579.716
206.541	580.355
206.556	580.754
206.572	581.392
206.588	582.625
206.604	584.175
206.62	585.322
206.636	585.714
206.651	585.757
206.667	585.941
206.683	585.984
206.699	585.113
206.715	583.222
206.731	581.192
206.746	580.04
206.762	579.929
206.778	580.203
206.794	580.308
206.81	580.342
206.826	580.515
206.841	580.538
206.857	579.947
206.873	578.805
206.889	577.731
206.905	577.173
206.921	576.897
206.936	576.416
206.952	575.803
206.968	575.747
206.984	576.808
207	578.902
207.016	581.441
207.031	583.652
207.047	584.881
207.063	584.858
207.079	583.811
207.095	582.293
207.111	580.952
207.126	580.417
207.142	581.059
207.158	582.574
207.174	584.003
207.19	584.436
207.206	583.637
207.221	581.994
207.237	580.192
207.253	578.843
207.269	578.044
207.285	577.313
207.301	576.308
207.316	575.409
207.332	575.273
207.348	576.013
207.364	577.038
207.38	577.655
207.396	577.779
207.412	577.936
207.427	578.643
207.443	580.053
207.459	582.198
207.475	585.058
207.491	588.165
207.507	590.5
207.522	591.234
207.538	590.456
207.554	588.924
207.57	587.283
207.586	585.809
207.602	584.634
207.617	583.79
207.633	583.094
207.649	582.227
207.665	580.991
207.681	579.52
207.697	578.205
207.712	577.412
207.728	577.42
207.744	578.409
207.76	580.163
207.776	581.867
207.792	582.573
207.807	581.969
207.823	580.571
207.839	579.182
207.855	578.506
207.871	579.132
207.887	581.302
207.902	584.371
207.918	586.863
207.934	587.516
207.95	586.403
207.966	584.842
207.982	584.273
207.997	585.411
208.013	588.247
208.029	592.059
208.045	595.23
208.061	595.956
208.077	593.88
208.092	590.559
208.108	587.834
208.124	586.199
208.14	585.087
208.156	584.158
208.172	583.715
208.188	583.974
208.203	584.512
208.219	584.754
208.235	584.645
208.251	584.46
208.267	584.237
208.283	583.719
208.298	582.738
208.314	581.546
208.33	580.657
208.346	580.232
208.362	579.89
208.378	579.389
208.393	579.089
208.409	579.413
208.425	580.253
208.441	581.176
208.457	582.096
208.473	583.639
208.488	586.531
208.504	590.378
208.52	593.54
208.536	594.582
208.552	593.293
208.568	590.458
208.583	587.318
208.599	585.057
208.615	584.133
208.631	584.088
208.647	584.206
208.663	584.092
208.678	583.697
208.694	583.086
208.71	582.378
208.726	581.693
208.742	581.096
208.758	580.773
208.773	581.154
208.789	582.576
208.805	584.912
208.821	587.759
208.837	590.714
208.853	593.072
208.868	593.669
208.884	591.813
208.9	588.237
208.916	584.836
208.932	583.329
208.948	583.916
208.964	585.172
208.979	585.679
208.995	585.457
209.011	585.229
209.027	585.025
209.043	584.351
209.059	583.058
209.074	581.399
209.09	579.626
209.106	577.962
209.122	576.737
209.138	576.237
209.154	576.444
209.169	577.052
209.185	577.651
209.201	577.888
209.217	577.72
209.233	577.594
209.249	578.099
209.264	579.34
209.28	580.797
209.296	581.868
209.312	582.405
209.328	582.763
209.344	583.381
209.359	584.245
209.375	584.724
209.391	584.062
209.407	582.119
209.423	579.649
209.439	577.869
209.454	577.665
209.47	579.037
209.486	581.123
209.502	582.839
209.518	583.78
209.534	584.255
209.549	584.431
209.565	584.007
209.581	582.769
209.597	580.971
209.613	579.172
209.629	577.959
209.644	577.767
209.66	578.704
209.676	580.466
209.692	582.44
209.708	583.913
209.724	584.369
209.739	583.841
209.755	582.952
209.771	582.375
209.787	582.234
209.803	582.171
209.819	581.837
209.834	581.214
209.85	580.622
209.866	580.523
209.882	581.122
209.898	582.037
209.914	582.454
209.93	581.802
209.945	580.325
209.961	578.991
209.977	578.836
209.993	580.256
210.009	582.602
210.025	584.491
210.04	584.84
210.056	583.769
210.072	582.351
210.088	581.479
210.104	581.116
210.12	580.639
210.135	579.62
210.151	578.151
210.167	576.675
210.183	575.705
210.199	575.578
210.215	576.285
210.23	577.488
210.246	578.759
210.262	579.805
210.278	580.531
210.294	580.941
210.31	581.047
210.325	580.875
210.341	580.441
210.357	579.713
210.373	578.836
210.389	578.267
210.405	578.358
210.42	578.956
210.436	579.592
210.452	579.876
210.468	579.664
210.484	579.042
210.5	578.155
210.515	577.14
210.531	576.372
210.547	576.495
210.563	577.933
210.579	580.428
210.595	583.068
210.611	584.801
210.626	585.079
210.642	584.144
210.658	582.669
210.674	581.299
210.69	580.499
210.706	580.387
210.721	580.559
210.737	580.424
210.753	579.894
210.769	579.492
210.785	579.722
210.801	580.548
210.816	581.44
210.832	581.773
210.848	581.318
210.864	580.472
210.88	579.877
210.896	579.866
210.911	580.295
210.927	580.739
210.943	580.851
210.959	580.721
210.975	580.848
210.991	581.477
211.006	582.156
211.022	582.387
211.038	582.457
211.054	582.943
211.07	583.583
211.086	583.376
211.101	581.782
211.117	579.328
211.133	577.023
211.149	575.529
211.165	574.973
211.181	575.296
211.196	576.344
211.212	577.677
211.228	578.688
211.244	579.02
211.26	578.752
211.276	578.217
211.291	577.833
211.307	578.042
211.323	579.045
211.339	580.44
211.355	581.401
211.371	581.387
211.386	580.498
211.402	579.171
211.418	577.923
211.434	577.412
211.45	578.204
211.466	580.245
211.482	582.768
211.497	584.737
211.513	585.626
211.529	586.071
211.545	587.284
211.561	589.328
211.577	590.629
211.592	589.763
211.608	587.182
211.624	584.696
211.64	583.657
211.656	584.067
211.672	585.164
211.687	586.27
211.703	586.915
211.719	586.584
211.735	584.859
211.751	581.926
211.767	578.764
211.782	576.618
211.798	576.193
211.814	577.23
211.83	578.773
211.846	579.774
211.862	579.697
211.877	578.863
211.893	578.242
211.909	578.6
211.925	579.88
211.941	581.592
211.957	583.487
211.972	585.351
211.988	586.517
212.004	586.215
212.02	584.52
212.036	582.594
212.052	581.696
212.067	581.937
212.083	582.227
212.099	581.516
212.115	579.91
212.131	578.423
212.147	577.871
212.162	578.269
212.178	579.104
212.194	579.795
212.21	580.011
212.226	579.892
212.242	579.999
212.258	580.832
212.273	582.296
212.289	583.769
212.305	584.733
212.321	585.164
212.337	585.279
212.353	585.161
212.368	584.807
212.384	584.29
212.4	583.658
212.416	582.856
212.432	581.948
212.448	581.241
212.463	580.987
212.479	581.062
212.495	581.08
212.511	580.885
212.527	580.805
212.543	581.305
212.558	582.536
212.574	584.302
212.59	586.237
212.606	587.828
212.622	588.469
212.638	587.746
212.653	585.748
212.669	583.231
212.685	581.296
212.701	580.473
212.717	580.212
212.733	579.764
212.748	579.256
212.764	579.297
212.78	579.951
212.796	580.77
212.812	581.535
212.828	582.398
212.843	583.474
212.859	584.536
212.875	585.099
212.891	584.829
212.907	583.841
212.923	582.486
212.938	580.959
212.954	579.306
212.97	577.805
212.986	577.057
213.002	577.557
213.018	579.329
213.033	582.028
213.049	585.111
213.065	587.818
213.081	589.481
213.097	590.098
213.113	590.026
213.129	589.247
213.144	587.652
213.16	585.881
213.176	585.073
213.192	585.668
213.208	587.065
213.224	588.578
213.239	590.003
213.255	590.98
213.271	590.711
213.287	588.905
213.303	586.32
213.319	583.788
213.334	581.391
213.35	579.168
213.366	577.835
213.382	578.035
213.398	579.362
213.414	580.847
213.429	581.85
213.445	582.215
213.461	581.983
213.477	581.285
213.493	580.447
213.509	579.881
213.524	579.701
213.54	579.548
213.556	578.987
213.572	578.12
213.588	577.655
213.604	578.242
213.619	579.82
213.635	581.715
213.651	583.278
213.667	584.297
213.683	584.817
213.699	584.849
213.714	584.457
213.73	583.989
213.746	583.832
213.762	583.875
213.778	583.59
213.794	582.884
213.809	582.588
213.825	583.71
213.841	586.17
213.857	588.596
213.873	589.531
213.889	588.633
213.905	586.527
213.92	583.969
213.936	581.494
213.952	579.537
213.968	578.454
213.984	578.4
214	579.372
214.015	581.218
214.031	583.421
214.047	585.008
214.063	585.14
214.079	583.891
214.095	582.318
214.11	581.632
214.126	582.207
214.142	583.253
214.158	583.491
214.174	582.278
214.19	580.085
214.205	578.01
214.221	576.911
214.237	576.881
214.253	577.293
214.269	577.443
214.285	577.231
214.3	577.141
214.316	577.541
214.332	578.34
214.348	579.379
214.364	580.673
214.38	582.031
214.395	582.961
214.411	583.243
214.427	583.132
214.443	582.778
214.459	582.002
214.475	580.966
214.49	580.367
214.506	580.551
214.522	581.052
214.538	581.346
214.554	581.415
214.57	581.335
214.585	580.944
214.601	580.119
214.617	579.008
214.633	577.957
214.649	577.365
214.665	577.49
214.68	578.225
214.696	579.196
214.712	580.053
214.728	580.62
214.744	580.884
214.76	580.971
214.776	581.067
214.791	581.266
214.807	581.614
214.823	582.334
214.839	583.787
214.855	586.102
214.871	588.867
214.886	591.162
214.902	591.908
214.918	590.464
214.934	587.132
214.95	583.141
214.966	580.081
214.981	579.017
214.997	579.768
215.013	581.069
215.029	581.632
215.045	581.104
215.061	580.075
215.076	579.336
215.092	579.236
215.108	579.642
215.124	580.335
215.14	581.196
215.156	581.92
215.171	581.902
215.187	580.826
215.203	579.332
215.219	578.798
215.235	580.114
215.251	582.754
215.266	585.217
215.282	586.247
215.298	585.561
215.314	583.919
215.33	582.617
215.346	582.544
215.361	583.584
215.377	584.938
215.393	585.84
215.409	585.916
215.425	585.218
215.441	584.137
215.456	583.202
215.472	582.79
215.488	582.973
215.504	583.672
215.52	584.846
215.536	586.332
215.552	587.648
215.567	588.271
215.583	588.129
215.599	587.555
215.615	586.837
215.631	586.11
215.647	585.564
215.662	585.374
215.678	585.408
215.694	585.154
215.71	583.994
215.726	581.801
215.742	579.419
215.757	578.264
215.773	579.065
215.789	581.12
215.805	582.937
215.821	583.419
215.837	582.559
215.852	581.448
215.868	581.367
215.884	582.512
215.9	583.849
215.916	584.453
215.932	584.547
215.947	585.014
215.963	586.262
215.979	587.754
215.995	588.5
216.011	587.928
216.027	586.428
216.042	585.083
216.058	584.762
216.074	585.493
216.09	586.661
216.106	587.504
216.122	587.451
216.137	586.439
216.153	585.132
216.169	584.518
216.185	584.986
216.201	585.869
216.217	586.104
216.232	585.281
216.248	583.911
216.264	582.803
216.28	582.424
216.296	582.74
216.312	583.249
216.327	583.271
216.343	582.57
216.359	581.652
216.375	581.186
216.391	581.218
216.407	581.324
216.423	581.38
216.438	581.69
216.454	582.334
216.47	582.931
216.486	583.198
216.502	583.288
216.518	583.424
216.533	583.623
216.549	583.88
216.565	584.268
216.581	584.82
216.597	585.402
216.613	585.6
216.628	584.957
216.644	583.547
216.66	582.088
216.676	581.315
216.692	581.45
216.708	582.195
216.723	582.963
216.739	583.138
216.755	582.548
216.771	581.758
216.787	581.611
216.803	582.306
216.818	583.151
216.834	583.344
216.85	582.784
216.866	582.045
216.882	581.731
216.898	581.971
216.913	582.488
216.929	583.13
216.945	584.108
216.961	585.493
216.977	586.688
216.993	586.817
217.008	585.724
217.024	584.288
217.04	583.534
217.056	583.505
217.072	583.358
217.088	582.579
217.103	581.753
217.119	581.888
217.135	583.3
217.151	585.389
217.167	587.184
217.183	587.812
217.199	586.896
217.214	585.084
217.23	583.608
217.246	583.203
217.262	583.661
217.278	584.438
217.294	585.241
217.309	585.943
217.325	586.327
217.341	586.153
217.357	585.373
217.373	584.25
217.389	583.237
217.404	582.64
217.42	582.339
217.436	581.955
217.452	581.37
217.468	580.936
217.484	581.004
217.499	581.424
217.515	581.74
217.531	581.742
217.547	581.667
217.563	581.881
217.579	582.438
217.594	582.991
217.61	583.135
217.626	582.807
217.642	582.24
217.658	581.6
217.674	580.855
217.689	580.074
217.705	579.679
217.721	580.124
217.737	581.256
217.753	582.296
217.769	582.623
217.784	582.377
217.8	582.175
217.816	582.437
217.832	583.087
217.848	583.669
217.864	583.651
217.879	582.781
217.895	581.278
217.911	579.746
217.927	578.84
217.943	578.924
217.959	579.975
217.975	581.588
217.99	583.021
218.006	583.625
218.022	583.354
218.038	582.579
218.054	581.605
218.07	580.706
218.085	580.277
218.101	580.555
218.117	581.337
218.133	582.217
218.149	582.987
218.165	583.6
218.18	583.85
218.196	583.373
218.212	582.105
218.228	580.496
218.244	579.143
218.26	578.294
218.275	577.833
218.291	577.619
218.307	577.634
218.323	577.838
218.339	578.085
218.355	578.244
218.37	578.322
218.386	578.361
218.402	578.297
218.418	578.075
218.434	577.845
218.45	577.885
218.465	578.416
218.481	579.527
218.497	581.086
218.513	582.618
218.529	583.427
218.545	582.956
218.56	581.141
218.576	578.604
218.592	576.515
218.608	575.949
218.624	577.113
218.64	579.124
218.655	580.567
218.671	580.431
218.687	578.84
218.703	576.898
218.719	575.593
218.735	574.843
218.75	573.91
218.766	572.64
218.782	571.973
218.798	573.067
218.814	575.974
218.83	579.377
218.846	581.789
218.861	582.715
218.877	582.543
218.893	581.859
218.909	581.149
218.925	580.62
218.941	580.046
218.956	579.181
218.972	578.419
218.988	578.554
219.004	579.794
219.02	581.45
219.036	582.696
219.051	583.243
219.067	583.246
219.083	582.923
219.099	582.416
219.115	581.87
219.131	581.494
219.146	581.455
219.162	581.72
219.178	582.039
219.194	582.159
219.21	582.033
219.226	581.764
219.241	581.37
219.257	580.742
219.273	579.906
219.289	579.193
219.305	578.968
219.321	579.18
219.336	579.377
219.352	579.243
219.368	578.879
219.384	578.592
219.4	578.75
219.416	579.785
219.431	581.946
219.447	584.872
219.463	587.43
219.479	588.315
219.495	587.166
219.511	584.884
219.526	582.647
219.542	580.959
219.558	579.738
219.574	578.937
219.59	578.757
219.606	579.059
219.622	578.892
219.637	577.428
219.653	575.18
219.669	573.53
219.685	573.295
219.701	574.276
219.717	575.814
219.732	577.343
219.748	578.552
219.764	579.397
219.78	580.033
219.796	580.61
219.812	581.07
219.827	581.175
219.843	580.739
219.859	579.876
219.875	578.983
219.891	578.4
219.907	578.125
219.922	577.991
219.938	578.015
219.954	578.293
219.97	578.572
219.986	578.345
220.002	577.479
220.017	576.499
220.033	576.106
220.049	576.556
220.065	577.467
220.081	578.159
220.097	578.17
220.112	577.489
220.128	576.485
220.144	575.665
220.16	575.361
220.176	575.602
220.192	576.346
220.207	577.669
220.223	579.494
220.239	581.346
220.255	582.511
220.271	582.293
220.287	580.47
220.302	577.986
220.318	576.655
220.334	577.648
220.35	580.57
220.366	584.097
220.382	586.871
220.397	587.785
220.413	586.415
220.429	583.645
220.445	581.234
220.461	580.446
220.477	581.415
220.493	583.52
220.508	585.669
220.524	586.513
220.54	585.2
220.556	582.174
220.572	578.919
220.588	576.822
220.603	576.302
220.619	576.811
220.635	577.498
220.651	577.906
220.667	578.117
220.683	578.357
220.698	578.654
220.714	578.932
220.73	579.23
220.746	579.585
220.762	579.82
220.778	579.714
220.793	579.378
220.809	579.227
220.825	579.665
220.841	580.917
220.857	582.928
220.873	585.139
220.888	586.653
220.904	586.853
220.92	585.759
220.936	583.773
220.952	581.416
220.968	579.281
220.983	577.877
220.999	577.34
221.015	577.46
221.031	578.053
221.047	579.162
221.063	580.8
221.078	582.58
221.094	583.721
221.11	583.506
221.126	581.867
221.142	579.545
221.158	577.706
221.173	577.268
221.189	578.391
221.205	580.404
221.221	582.326
221.237	583.557
221.253	583.983
221.269	583.579
221.284	582.296
221.3	580.531
221.316	579.26
221.332	579.253
221.348	580.186
221.364	580.866
221.379	580.31
221.395	578.546
221.411	576.456
221.427	574.979
221.443	574.507
221.459	574.955
221.474	576.085
221.49	577.578
221.506	578.988
221.522	579.927
221.538	580.321
221.554	580.381
221.569	580.343
221.585	580.346
221.601	580.54
221.617	581.157
221.633	582.302
221.649	583.68
221.664	584.6
221.68	584.362
221.696	582.852
221.712	580.822
221.728	579.434
221.744	579.27
221.759	579.864
221.775	580.35
221.791	580.382
221.807	580.238
221.823	580.321
221.839	580.817
221.854	581.578
221.87	582.2
221.886	582.372
221.902	582.205
221.918	582.251
221.934	583.096
221.949	584.647
221.965	586
221.981	586.223
221.997	585.064
222.013	582.765
222.029	579.869
222.044	577.317
222.06	576.091
222.076	576.488
222.092	577.8
222.108	578.87
222.124	578.816
222.14	577.674
222.155	576.547
222.171	576.547
222.187	577.803
222.203	579.548
222.219	580.967
222.235	581.777
222.25	582.131
222.266	582.146
222.282	581.755
222.298	580.971
222.314	580.038
222.33	579.192
222.345	578.462
222.361	577.812
222.377	577.335
222.393	577.144
222.409	577.145
222.425	577.156
222.44	577.303
222.456	578
222.472	579.377
222.488	580.875
222.504	581.607
222.52	581.099
222.535	579.607
222.551	577.922
222.567	576.914
222.583	577.121
222.599	578.442
222.615	579.999
222.63	580.501
222.646	579.281
222.662	577.027
222.678	575.245
222.694	575.024
222.71	576.435
222.725	578.765
222.741	581.056
222.757	582.696
222.773	583.694
222.789	584.28
222.805	584.278
222.821	583.225
222.836	581.182
222.852	579.139
222.868	578.363
222.884	579.28
222.9	581.165
222.916	582.955
222.931	584.008
222.947	584.172
222.963	583.732
222.979	583.199
222.995	582.632
223.011	581.497
223.026	579.581
223.042	577.665
223.058	577.034
223.074	578.253
223.09	580.412
223.106	581.815
223.121	581.587
223.137	580.491
223.153	580.128
223.169	581.339
223.185	583.436
223.201	585.03
223.216	585.491
223.232	585.325
223.248	585.19
223.264	585.072
223.28	584.619
223.296	583.851
223.311	583.167
223.327	582.759
223.343	582.311
223.359	581.353
223.375	579.794
223.391	578.004
223.406	576.469
223.422	575.57
223.438	575.571
223.454	576.504
223.47	578.035
223.486	579.604
223.501	580.74
223.517	581.244
223.533	581.18
223.549	580.766
223.565	580.261
223.581	580.009
223.596	580.383
223.612	581.348
223.628	582.197
223.644	582.157
223.66	581.309
223.676	580.491
223.691	580.253
223.707	580.274
223.723	579.982
223.739	579.322
223.755	578.704
223.771	578.452
223.787	578.6
223.802	579.165
223.818	580.161
223.834	581.152
223.85	581.459
223.866	581.107
223.882	580.906
223.897	581.331
223.913	582.017
223.929	582.604
223.945	583.247
223.961	584.036
223.977	584.541
223.992	584.305
224.008	583.46
224.024	582.542
224.04	581.994
224.056	581.896
224.072	581.947
224.087	581.762
224.103	581.358
224.119	581.199
224.135	581.697
224.151	582.776
224.167	584.023
224.182	585.06
224.198	585.608
224.214	585.444
224.23	584.605
224.246	583.562
224.262	582.958
224.277	583.071
224.293	583.611
224.309	584.05
224.325	584.133
224.341	584.021
224.357	583.98
224.372	584.078
224.388	584.207
224.404	584.279
224.42	584.189
224.436	583.703
224.452	582.74
224.468	581.793
224.483	581.704
224.499	582.882
224.515	584.853
224.531	586.68
224.547	587.79
224.563	588.41
224.578	588.967
224.594	589.207
224.61	588.419
224.626	586.497
224.642	584.102
224.658	581.979
224.673	580.657
224.689	580.38
224.705	580.697
224.721	580.752
224.737	580.476
224.753	580.724
224.768	581.944
224.784	583.512
224.8	584.511
224.816	584.577
224.832	583.972
224.848	583.169
224.863	582.353
224.879	581.371
224.895	580.166
224.911	579.085
224.927	578.61
224.943	578.759
224.958	578.924
224.974	578.529
224.99	577.761
225.006	577.454
225.022	578.281
225.038	580.136
225.053	582.232
225.069	583.647
225.085	584.002
225.101	583.832
225.117	584.164
225.133	585.482
225.148	587.147
225.164	587.969
225.18	587.289
225.196	585.425
225.212	583.226
225.228	581.366
225.243	580.074
225.259	579.318
225.275	579.114
225.291	579.55
225.307	580.593
225.323	581.948
225.339	583.136
225.354	583.731
225.37	583.617
225.386	583.081
225.402	582.728
225.418	583.219
225.434	584.698
225.449	586.425
225.465	587.4
225.481	587.247
225.497	586.226
225.513	584.65
225.529	582.866
225.544	581.588
225.56	581.603
225.576	582.917
225.592	584.51
225.608	585.23
225.624	584.936
225.639	584.588
225.655	585.13
225.671	586.384
225.687	587.299
225.703	587.244
225.719	586.593
225.734	586.058
225.75	585.815
225.766	585.455
225.782	584.576
225.798	583.262
225.814	581.996
225.829	581.269
225.845	581.339
225.861	582.091
225.877	582.974
225.893	583.405
225.909	583.283
225.924	583.038
225.94	583.248
225.956	584.065
225.972	584.848
225.988	584.683
226.004	583.383
226.019	581.722
226.035	580.71
226.051	580.845
226.067	581.896
226.083	583.182
226.099	584.026
226.114	584.109
226.13	583.517
226.146	582.509
226.162	581.284
226.178	580.063
226.194	579.257
226.21	579.29
226.225	580.244
226.241	581.761
226.257	583.296
226.273	584.382
226.289	584.721
226.305	584.196
226.32	582.97
226.336	581.587
226.352	580.845
226.368	581.36
226.384	583.152
226.4	585.621
226.415	587.783
226.431	588.69
226.447	588.094
226.463	586.816
226.479	586.006
226.495	585.913
226.51	585.786
226.526	584.934
226.542	583.351
226.558	581.416
226.574	579.652
226.59	578.771
226.605	579.185
226.621	580.393
226.637	581.389
226.653	581.582
226.669	581.036
226.685	580.165
226.7	579.636
226.716	580.176
226.732	581.947
226.748	584.185
226.764	585.781
226.78	586.119
226.795	585.336
226.811	584.023
226.827	582.776
226.843	581.866
226.859	581.162
226.875	580.283
226.89	578.961
226.906	577.389
226.922	576.236
226.938	576.231
226.954	577.586
226.97	579.655
226.986	581.204
227.001	581.293
227.017	580.109
227.033	578.781
227.049	578.303
227.065	578.82
227.081	579.995
227.096	581.585
227.112	583.326
227.128	584.644
227.144	585.065
227.16	584.653
227.176	583.718
227.191	582.398
227.207	580.892
227.223	579.786
227.239	579.637
227.255	580.299
227.271	581.08
227.286	581.539
227.302	581.837
227.318	582.418
227.334	583.523
227.35	584.893
227.366	585.827
227.381	585.736
227.397	584.767
227.413	583.719
227.429	583.273
227.445	583.513
227.461	584.194
227.476	585.055
227.492	585.726
227.508	585.765
227.524	585.043
227.54	583.898
227.556	582.754
227.571	581.709
227.587	580.571
227.603	579.199
227.619	577.704
227.635	576.424
227.651	575.752
227.666	575.991
227.682	577.322
227.698	579.708
227.714	582.696
227.73	585.575
227.746	587.726
227.762	588.777
227.777	588.666
227.793	587.715
227.809	586.465
227.825	585.336
227.841	584.497
227.857	583.942
227.872	583.454
227.888	582.685
227.904	581.561
227.92	580.54
227.936	580.252
227.952	580.948
227.967	582.374
227.983	584.101
227.999	585.77
228.015	587.032
228.031	587.529
228.047	587.124
228.062	586.086
228.078	584.924
228.094	584.011
228.11	583.384
228.126	582.856
228.142	582.234
228.157	581.512
228.173	580.96
228.189	580.951
228.205	581.542
228.221	582.345
228.237	582.933
228.252	583.239
228.268	583.441
228.284	583.593
228.3	583.601
228.316	583.511
228.332	583.503
228.347	583.63
228.363	583.905
228.379	584.397
228.395	584.905
228.411	584.918
228.427	584.245
228.442	583.364
228.458	582.928
228.474	583.078
228.49	583.434
228.506	583.742
228.522	584.261
228.537	585.321
228.553	586.681
228.569	587.489
228.585	586.991
228.601	585.285
228.617	583.198
228.633	581.451
228.648	580.239
228.664	579.523
228.68	579.311
228.696	579.55
228.712	580.044
228.728	580.649
228.743	581.414
228.759	582.428
228.775	583.536
228.791	584.357
228.807	584.557
228.823	584.078
228.838	583.147
228.854	582.108
228.87	581.274
228.886	580.872
228.902	580.926
228.918	581.188
228.933	581.32
228.949	581.146
228.965	580.752
228.981	580.454
228.997	580.613
229.013	581.245
229.028	581.849
229.044	581.836
229.06	581.115
229.076	580.17
229.092	579.652
229.108	579.957
229.123	580.988
229.139	582.128
229.155	582.544
229.171	581.82
229.187	580.322
229.203	578.843
229.218	577.929
229.234	577.651
229.25	577.738
229.266	577.755
229.282	577.36
229.298	576.633
229.313	576.127
229.329	576.388
229.345	577.308
229.361	578.077
229.377	577.971
229.393	577.091
229.409	576.305
229.424	576.434
229.44	577.449
229.456	578.507
229.472	578.801
229.488	578.304
229.504	577.67
229.519	577.493
229.535	577.771
229.551	578.105
229.567	578.249
229.583	578.346
229.599	578.707
229.614	579.517
229.63	580.725
229.646	582.018
229.662	582.882
229.678	582.902
229.694	582.064
229.709	580.746
229.725	579.486
229.741	578.724
229.757	578.601
229.773	578.961
229.789	579.532
229.804	580.07
229.82	580.484
229.836	580.922
229.852	581.525
229.868	582.099
229.884	582.338
229.899	582.302
229.915	582.372
229.931	582.716
229.947	583.014
229.963	582.675
229.979	581.329
229.994	579.246
230.01	577.321
230.026	576.482
230.042	576.977
230.058	578.254
230.074	579.45
230.089	579.884
230.105	579.236
230.121	577.717
230.137	576.154
230.153	575.48
230.169	575.88
230.184	576.634
230.2	576.825
230.216	576.052
230.232	574.536
230.248	572.885
230.264	571.905
230.28	572.34
230.295	574.311
230.311	576.858
230.327	578.598
230.343	578.986
230.359	578.493
230.375	577.639
230.39	576.597
230.406	575.5
230.422	574.591
230.438	574.109
230.454	574.22
230.47	574.997
230.485	576.291
230.501	577.62
230.517	578.498
230.533	578.951
230.549	579.418
230.565	580.201
230.58	581.204
230.596	582.169
230.612	582.892
230.628	583.282
230.644	583.381
230.66	583.242
230.675	582.752
230.691	581.841
230.707	580.9
230.723	580.662
230.739	581.47
230.755	582.785
230.77	583.57
230.786	583.177
230.802	581.805
230.818	580.146
230.834	578.792
230.85	578.009
230.865	577.786
230.881	577.923
230.897	578.258
230.913	578.875
230.929	579.857
230.945	580.809
230.96	580.902
230.976	579.722
230.992	578.066
231.008	577.423
231.024	578.382
231.04	579.963
231.056	580.83
231.071	580.784
231.087	580.646
231.103	580.925
231.119	581.258
231.135	581.194
231.151	580.9
231.166	580.808
231.182	580.938
231.198	580.951
231.214	580.722
231.23	580.543
231.246	580.774
231.261	581.465
231.277	582.287
231.293	582.757
231.309	582.568
231.325	581.771
231.341	580.745
231.356	580.017
231.372	579.92
231.388	580.252
231.404	580.345
231.42	579.632
231.436	578.173
231.451	576.564
231.467	575.435
231.483	575.123
231.499	575.652
231.515	576.716
231.531	577.716
231.546	578.148
231.562	578.035
231.578	577.88
231.594	578.184
231.61	578.966
231.626	579.711
[truncated: 35,890 more rows]
