# Supplementary material for: In Vivo Metabolic Analysis of the Anticancer Effects of Plasma-Activated Saline in Three Tumor Animal Models
Source: Biomedicines. 2022 Feb 23;10(3):528. doi: 10.3390/biomedicines10030528 (PMC8945198; doi:10.3390/biomedicines10030528)
Supplement: Supplementary file 1 [file biomedicines-10-00528-s001.zip › Table S2-Differential metabolites.xlsx]

## Sheet: PAS-Saline
id	MS2 name	MS2 score	MS1 name	MS1 ppm	rt	mz	SuperClass	type	MEAN CAP	MEAN ctrl	VIP	P-VALUE	Q-VALUE	FOLD CHANGE	LOG_FOLDCHANGE
4	5-Methylcytidine	0.999952			214.208	258.108	Nucleosides, nucleotides, and analogues	forward	0.0180017	0.10755	1.91934	0.0407131	0.46571	0.16738	-2.5788
8	1-Methylnicotinamide	0.999915			312.976	137.071	Organoheterocyclic compounds	forward	2.2008	3.51859	1.61969	0.0418252	0.467789	0.62548	-0.676965
11	3,3,5-triiodo-L-thyronine-beta-D-glucuronoside	0.999889			256.716	132.102	Organic acids and derivatives	forward	16.0954	47.4809	1.73595	0.0433845	0.470554	0.338987	-1.5607
33	N2,N2-Dimethylguanosine	0.998077923076923			180.373	312.129	Nucleosides, nucleotides, and analogues	forward	0.0855318	0.377941	1.91297	0.00474367	0.367787	0.22631	-2.14363
51	DL-Glutamate	0.994773692307692			615.404	148.06	Organic acids and derivatives	forward	0.88888	0.531898	1.6218	0.0400418	0.464408	1.67115	0.740839
59	L-Histidine	0.992993384615385			475.087	156.077	Organic acids and derivatives	forward	2.27484	9.51912	1.92187	0.00218931	0.318661	0.238976	-2.06506
62	Dopamine quinone	0.992300461538461			242.5	152.07	Organic oxygen compounds	forward	0.157017	0.249225	1.53195	0.0440859	0.471743	0.630023	-0.666525
63	Tranexamic Acid	0.992019153846154			251.904	158.117	Organic acids and derivatives	forward	0.0570522	0.171192	1.12581	0.0283854	0.44305	0.333265	-1.58526
68	1-Methylguanosine	0.990450230769231			186.112	298.114	Nucleosides, nucleotides, and analogues	forward	0.176188	0.706252	1.9401	0.0011643	0.279342	0.249468	-2.00307
86	3-Acetyl-2,5-dimethylthiophene	0.979320307692308			179.904	155.054	Organooxygen compounds	forward	0.162193	0.0460135	1.58885	0.0176168	0.417592	3.52491	1.81759
88	Dethiobiotin	0.977132769230769			315.409	215.139	Lipids and lipid-like molecules	forward	0.0269472	0.0363894	1.80691	0.0180585	0.419144	0.740523	-0.433383
144	2-(3,4-Dihydroxybenzoyloxy)-4,6-dihydroxybenzoate	0.901843615384615			203.315	307.042	Phenylpropanoids and polyketides	forward	0.432431	0.788491	1.83726	0.00811055	0.389588	0.548429	-0.866623
177	3-Methylthiohexyl hexanoate	0.829850615384615			233.232	247.172	Lipids and lipid-like molecules	forward	0.361334	1.19151	1.69393	0.0228072	0.4325	0.303257	-1.72139
180	LysoPE(16:0/0:0)	0.825141692307692			192.248	454.291	Lipids and lipid-like molecules	forward	0.319138	0.166488	1.71323	0.0304445	0.446058	1.91688	0.93876
182	4,5-Dihydro-2-methylthiazole	0.821084769230769			279.39	102.037	Organoheterocyclic compounds	forward	0.0720139	0.183104	1.72545	0.0316905	0.447706	0.393294	-1.34632
192	Phytosphingosine	0.794318538461538			73.5024	318.299	Organic nitrogen compounds	forward	0.332028	0.107304	1.59096	0.0461433	0.475056	3.09429	1.62961
197	2-Methylbutyroylcarnitine	0.789739			233.232	246.169	Lipids and lipid-like molecules	forward	2.8218	9.15745	1.70581	0.025562	0.438222	0.308143	-1.69833
229	PC(18:2(9Z,12Z)/18:0)	0.724711307692308			58.4856	786.597	Lipids and lipid-like molecules	forward	3.44439	9.61072	1.74002	0.0325289	0.448751	0.358391	-1.48039
235	PC(P-18:1(11Z)/22:5(4Z,7Z,10Z,13Z,16Z))	0.718419307692308			40.6442	818.603	Lipids and lipid-like molecules	forward	0.231673	0.294555	1.6073	0.0369319	0.457873	0.786518	-0.346449
244	SM(d16:1/24:1(15Z))	0.709089615384615			166.397	785.651	Organic nitrogen compounds	forward	0.142949	0.245638	1.78878	0.0175584	0.417382	0.581949	-0.781035
245	PC(16:0/P-18:0)	0.706183923076923			104.685	746.602	Lipids and lipid-like molecules	forward	1.31349	0.771658	1.62977	0.0463114	0.475315	1.70216	0.767371
263	PC(22:6(4Z,7Z,10Z,13Z,16Z,19Z)/16:1(9Z))	0.690159615384615			131.957	804.548	Lipids and lipid-like molecules	forward	0.23781	0.407003	1.77274	0.0103633	0.396791	0.584297	-0.775227
292	3-Methylguanine	0.621493692307692			176.026	166.072	Organoheterocyclic compounds	forward	0.332468	1.1338	1.93543	0.000176143	0.187516	0.293234	-1.76988
297	5-L-Glutamyl-taurine	0.616149615384615			386.1	255.064	Organic acids and derivatives	forward	0.037543	0.0918325	1.76876	0.0277615	0.442059	0.40882	-1.29046
307	Zalcitabine	0.587024			296.718	212.103	Nucleosides, nucleotides, and analogues	forward	0.0367685	0.123869	1.88915	0.000765581	0.252721	0.296835	-1.75227
308	LysoPC(20:4(8Z,11Z,14Z,17Z))	0.586401384615385			176.288	544.339		forward	0.66719	0.400084	1.52818	0.0446465	0.472672	1.66763	0.737795
318	LysoPC(P-18:1(9Z))	0.564374230769231			174.94	506.358	Lipids and lipid-like molecules	forward	0.0447362	0.113489	1.00839	0.046262	0.475239	0.394189	-1.34304
349	LysoPE(20:4(8Z,11Z,14Z,17Z)/0:0)	0.430553923076923			180.373	502.291	Lipids and lipid-like molecules	forward	0.162932	0.0850913	1.7763	0.00986533	0.395462	1.91479	0.937183
353	alpha-Tocopherol succinate	0.415335			46.2544	531.406	Lipids and lipid-like molecules	forward	0.36454	0.158603	1.71861	0.0269012	0.440625	2.29844	1.20065
364	Arachidyl carnitine	0.335283230769231			159.521	456.402	Lipids and lipid-like molecules	forward	0.215126	1.09064	1.7789	0.0349383	0.453188	0.197248	-2.34192
366	PE(20:3(5Z,8Z,11Z)/14:0)	0.330940230769231			140.623	714.506	Lipids and lipid-like molecules	forward	0.0405208	0.154161	1.33303	0.02919	0.444271	0.262848	-1.9277
371					36.642	415.209			0.629929	0.228396	1.57323	0.0330033	0.44932	2.75806	1.46366
372					352.713	99.0551			0.0787271	0.175795	1.75896	0.0234578	0.433958	0.447836	-1.15896
378					440.432	305.097			0.442125	0.988992	1.7476	0.021464	0.429245	0.447046	-1.1615
387					440.432	327.078			0.125029	0.302927	1.7527	0.0213666	0.428995	0.412735	-1.27671
405					36.9451	432.237			0.932043	0.363337	1.53633	0.0339769	0.45077	2.56523	1.35909
409					440.432	350.154			0.138055	0.247534	1.80111	0.0163419	0.412715	0.557723	-0.84238
416					183.548	510.354			0.132608	0.0614732	1.73328	0.00977646	0.395212	2.15717	1.10914
417					178.495	271.091			0.027247	0.113804	1.85656	0.00969032	0.394965	0.23942	-2.06239
426					221.593	146.027			0.0626146	0.148	1.63666	0.036033	0.455813	0.423073	-1.24102
434					419.447	205.082			0.0952951	0.152597	1.78596	0.0135435	0.403092	0.62449	-0.679249
443					283.232	230.044			0.143274	0.21647	1.8458	0.00796347	0.388988	0.661867	-0.595388
470					172.853	198.062			0.129472	0.318056	1.72656	0.0281353	0.442657	0.407072	-1.29664
486					173.15	508.375			0.0872754	0.263063	1.02652	0.0454286	0.473934	0.331767	-1.59176
492					267.084	184.065			0.0205377	0.0849875	1.91995	0.0314029	0.447337	0.241656	-2.04897
499					37.2792	404.205			0.897591	0.407345	1.41108	0.0487741	0.47901	2.20352	1.13981
505					135.056	764.52			0.509558	0.311576	1.91621	0.000825163	0.255034	1.63542	0.709665
513					719.328	71.0603			0.0680177	0.0801296	1.73898	0.0163639	0.412805	0.848845	-0.236427
642					654.513	287.032			0.0311315	0.03381	1.64789	0.0272728	0.441254	0.92078	-0.119071
645					654.323	184.046			0.0521832	0.0636901	1.62537	0.041148	0.466534	0.819331	-0.287482
697					622.297	126.022			0.215537	0.777787	1.77494	0.0314857	0.447444	0.277115	-1.85144
718					616.5	330.998			0.0507889	0.0192383	1.86742	0.00723462	0.385688	2.63999	1.40053
728					614.542	107.967			0.00994918	0.00389314	1.63105	0.00833827	0.390478	2.55557	1.35364
732					614.388	467.987			0.00594645	0.00775705	1.93278	0.000566756	0.242057	0.766587	-0.383479
736					614.171	220.999			0.00224189	0.00661992	1.22695	0.0419916	0.468093	0.338659	-1.5621
759					609.061	351.051			0.0078973	0.0103721	1.75424	0.00976608	0.395182	0.7614	-0.393273
791					595.064	157.134			0.0268976	0.0459606	1.54233	0.0279734	0.4424	0.585231	-0.772921
793					593.788	366.049			0.0428228	0.054532	1.7178	0.0205335	0.426773	0.785278	-0.348724
797					590.924	176.994			0.010691	0.0134754	1.66426	0.0212567	0.428711	0.793373	-0.333929
799					589.927	148.06			0.296807	0.583491	1.66803	0.0247505	0.436654	0.508675	-0.975185
819					585.563	297.048			0.0955338	0.131286	1.55632	0.042667	0.469303	0.727675	-0.458633
857					581.88	250.987			0.713972	1.06319	1.59502	0.0278916	0.442269	0.671538	-0.574459
865					578.921	156.077			1.85625	6.03113	1.7696	0.00185084	0.305873	0.307778	-1.70004
878					574.878	241.049			1.91974	0.821016	1.76267	0.0421471	0.468374	2.33825	1.22543
909					566.08	191.139			0.0259673	0.0723056	1.70155	0.0445906	0.47258	0.359132	-1.47741
920					560.688	170.092			0.136028	0.339797	1.76241	0.0334919	0.449891	0.400323	-1.32076
927			2-Oxoadipate	-23.6284264889481	557.135	161.128			0.0791497	0.179006	1.65298	0.0383584	0.460979	0.442162	-1.17735
929			Propane-1,2-diol 1-phosphate	-9.43128793787317	556.59	157.08			0.0883206	0.177171	1.77573	0.0383181	0.460894	0.498504	-1.00432
938					545.32	191.139			0.0362086	0.0657251	1.69851	0.0128863	0.402031	0.55091	-0.860112
978					523.201	243.157			0.0332219	0.0722882	1.59875	0.0397485	0.463828	0.459576	-1.12163
992					520.675	322.076			0.0128989	0.0399254	1.04532	0.0155341	0.40928	0.323075	-1.63006
994					520.099	179.63			0.00759804	0.014732	1.78285	0.0335622	0.449972	0.51575	-0.955257
1038					512.222	148.06			0.246486	0.744691	1.80102	0.0131803	0.402518	0.330991	-1.59514
1058					507.641	353.935			0.0293243	0.0534545	1.7212	0.0294531	0.444657	0.548584	-0.866215
1125					498.349	243.143			0.1813	0.343019	1.77239	0.00780055	0.388299	0.528542	-0.919909
1130					497.74	242.641			0.805856	1.54193	1.73934	0.0105578	0.397278	0.522629	-0.936141
1144					497.696	342.015			0.00998226	0.0287546	1.62055	0.0403356	0.464982	0.347154	-1.52635
1150					497.084	737.044			0.00278504	0.000446299	1.54426	0.00348905	0.350784	6.2403	2.64162
1159					495.907	630.409			0.029814	0.0583157	1.8461	0.0112243	0.398828	0.511252	-0.967892
1167					495.616	195.025			0.0218425	0.0335215	1.57008	0.0497734	0.480426	0.651599	-0.617943
1184					495.001	184.073			74.1858	131.057	1.76497	0.0143187	0.404224	0.566057	-0.820981
1189					494.69	347.073			0.0152923	0.0392899	1.64971	0.0303278	0.445898	0.389216	-1.36136
1246					488.586	353.935			0.0154703	0.032902	1.70863	0.0186954	0.421273	0.470192	-1.08868
1266					484.976	283.957			0.0145739	0.00338984	1.46574	0.0336385	0.450059	4.29928	2.1041
1286					484.123	340.08			0.0103543	0.0556775	1.83256	0.00683675	0.383618	0.185969	-2.42687
1301					483.503	176.103			0.0593564	0.132999	1.55969	0.0406527	0.465594	0.446292	-1.16394
1404					478.732	226.18			0.164605	0.484971	1.9495	0.000193722	0.187516	0.339412	-1.55889
1420					478.438	329.192			0.0115187	0.00240533	1.35463	0.0120993	0.400617	4.7888	2.25966
1426					477.412	284.052			0.0222222	0.092891	1.87395	0.00899147	0.392802	0.239229	-2.06354
1429					477.202	817.386			0.00239909	0.000864848	1.875	0.0337521	0.450189	2.774	1.47197
1501					460.648	628.148			0.00277243	0.00597643	1.8046	0.0102873	0.396596	0.463894	-1.10813
1505					460.007	170.092			0.322081	0.768859	1.64746	0.0417639	0.467677	0.418908	-1.2553
1522					458.353	853.776			0.00259428	0.000594321	1.43802	0.00346467	0.350353	4.36511	2.12602
1564			Cer(d18:0/24:0)	-13.6682686803538	451.192	653.128			0.00276431	0.00633969	1.77445	0.0247977	0.436748	0.436033	-1.19749
1566					451.068	285.056			0.00616236	0.0351021	1.79132	0.0474107	0.476996	0.175555	-2.51
1614			Diclosulam	1.88621172137722	446.285	407.228			0.00682081	0.00350313	1.66677	0.0254988	0.438103	1.94706	0.9613
1625			O-Phospho-L-serine	-20.8341549717268	445.62	186.076			0.211096	0.501877	1.53817	0.0416811	0.467525	0.420614	-1.24943
1630					445.506	486.113			0.0186395	0.0375325	1.83993	0.0106652	0.39754	0.496624	-1.00977
1632					445.423	487.116			0.00179515	0.00438872	1.72168	0.0361957	0.456192	0.409037	-1.2897
1642					444.615	138.055			0.119312	0.189841	1.66689	0.0407568	0.465793	0.628485	-0.67005
1651					444.1	156.077			3.08303	7.12045	1.81591	0.00725661	0.385796	0.432982	-1.20762
1655			Propane-1,2-diol 1-phosphate	-10.5701264397936	443.791	157.08			0.176868	0.409663	1.82461	0.0177372	0.418022	0.431741	-1.21176
1684					441.944	568.136			0.0203124	0.036974	1.59689	0.0315059	0.44747	0.54937	-0.864149
1712					440.649	343.053			0.0160371	0.0401339	1.71662	0.0292947	0.444425	0.399591	-1.32341
1716					440.569	307.102			0.00549663	0.0122816	1.71974	0.0186161	0.421015	0.447551	-1.15988
1718					440.504	351.158			0.0213723	0.0400738	1.75032	0.0212362	0.428657	0.533325	-0.906914
1719					440.504	403.181			0.00199126	0.00667214	1.69795	0.0381243	0.460483	0.298444	-1.74447
1720					440.497	328.082			0.0128093	0.0330986	1.79814	0.0119952	0.400417	0.387005	-1.36958
1723					440.497	422.175			0.00143596	0.00391708	1.77288	0.0143231	0.40423	0.36659	-1.44776
1726					440.445	344.056			0.000622592	0.00340776	1.53059	0.0120992	0.400617	0.182698	-2.45247
1728					440.432	287.086			0.0103791	0.0245902	1.73513	0.026775	0.440408	0.422082	-1.24441
1729					440.432	306.1			0.0414619	0.103249	1.77258	0.0193804	0.423428	0.401571	-1.31627
1730					440.432	436.191			0.00453018	0.00944457	1.73687	0.0259696	0.438977	0.47966	-1.05992
1731					440.432	451.165			0.00646107	0.0181303	1.80322	0.0200439	0.425394	0.356369	-1.48856
1732					440.432	452.15			0.00825833	0.0193878	1.91145	0.000728239	0.251104	0.425955	-1.23123
1733					440.432	631.168			0.012683	0.0580069	1.83973	0.0158942	0.410848	0.218647	-2.19332
1734					440.432	632.172			0.00316033	0.0135049	1.82058	0.0132138	0.402572	0.234013	-2.09534
1735					440.359	329.083			0.00150586	0.00458631	1.87447	0.00559239	0.375468	0.328339	-1.60674
1736					440.359	352.159			0.00142108	0.00392104	1.59279	0.0161814	0.412055	0.362424	-1.46425
1737			Gemcitabine diphosphate	-24.9029433686713	440.359	424.155			0.000821034	0.00381692	1.81739	0.00767687	0.387758	0.215104	-2.21689
1739					440.308	530.269			0.00145281	0.00475792	1.60798	0.0127922	0.40187	0.305346	-1.71149
1742					440.002	505.107			0.000685243	0.00472247	1.59152	0.00143106	0.292073	0.145103	-2.78485
1745					439.58	420.16			0.00838486	0.0180339	1.61687	0.0432944	0.470399	0.464949	-1.10485
1748					439.053	364.17			0.0011567	0.00283245	1.87013	0.00451377	0.365279	0.408374	-1.29204
1749					438.733	319.113			0.00517628	0.0102259	1.79264	0.00701632	0.384579	0.506193	-0.982242
1763			2-Furylmercury chloride	22.0957850278913	437.546	304.123			0.00468016	0.00692957	1.89912	0.00246051	0.326897	0.67539	-0.566207
1786					436.665	609.061			0.00224462	0.0056402	1.68093	0.0451728	0.473525	0.397969	-1.32927
1817					435.32	131.053			0.0697056	0.151001	1.78666	0.035564	0.454704	0.461623	-1.11521
1818					435.072	246.108			0.0190196	0.0326147	1.72044	0.0348193	0.452895	0.583161	-0.778033
1848			Fosetyl	-9.14197656680357	432.138	111.055			0.14557	0.257153	1.86794	0.00597304	0.378282	0.566081	-0.820919
1851					432.007	285.071			0.00204722	0.00382725	1.77317	0.0327712	0.449043	0.534908	-0.902639
1875					429.548	477.003			0.000325885	0.0020278	1.52507	0.0273594	0.441399	0.160709	-2.63748
1959			Violacene	-2.92768589917465	425.902	355.932			0.0189531	0.0313579	1.82329	0.011862	0.400157	0.604414	-0.726392
1967					425.714	144.982			0.0367444	0.0642972	1.83703	0.0086568	0.391652	0.571477	-0.807232
2001					421.987	284.869			0.00644141	0.00224591	1.16327	0.0471649	0.476622	2.86806	1.52007
2015					421.471	116.07			0.265256	0.395589	1.72047	0.0197333	0.424488	0.670535	-0.576615
2035					420.095	176.103			0.358453	0.914426	1.58807	0.020901	0.427772	0.391998	-1.35108
2036					420.095	159.076			0.259437	0.594858	1.55577	0.0267794	0.440415	0.436133	-1.19716
2052					418.172	687.192			0.00468954	0.000657451	1.4952	0.0127519	0.401801	7.13291	2.83449
2137					410.731	110.071			0.290614	0.610006	1.75028	0.0411584	0.466554	0.476413	-1.06972
2143					410.325	178.058			0.00307064	0.0320657	1.86092	0.0104767	0.397077	0.0957609	-3.38442
2196					399.228	201.016			0.0629388	0.120578	1.60588	0.0299417	0.445358	0.521977	-0.937942
2216					396.498	387.957			0.00534451	0.0024142	1.56285	0.0212082	0.428584	2.21378	1.14651
2217					396.061	293.135			0.00325709	0.00598809	1.65097	0.028331	0.442965	0.543928	-0.878511
2225			Bis(glycerophospho)-glycerol	-12.673629555581	394.639	401.213			0.0377998	0.0730346	1.56804	0.0260799	0.439178	0.517561	-0.9502
2268					391.638	371.111			0.00239107	0.0273727	1.92409	0.000154428	0.187516	0.0873522	-3.51701
2276					391.214	385.127			0.05039	0.11053	1.72411	0.017642	0.417682	0.455896	-1.13322
2282					391.04	174.087			0.0611044	0.0849732	1.61153	0.028542	0.443292	0.719103	-0.475731
2316			N-Glycolyl-D-mannosamine 6-phosphate	4.00377696630407	389.829	318.196			0.0382317	0.00953433	1.21624	0.0230627	0.433081	4.0099	2.00357
2331					388.64	220.019			0.0552678	0.11177	1.74025	0.00751889	0.387044	0.494479	-1.01602
2333					388.64	417.048			0.00364617	0.0111811	1.69404	0.0095151	0.39445	0.326101	-1.61661
2341			p-N,N-(Dimethylamino)phenyldiazonium fluoroborate	-18.9602044004357	388.032	235.993			0.00407792	0.00948451	1.59196	0.0393137	0.462955	0.429956	-1.21774
2347					385.861	277.046			0.00419813	0.00846114	1.7392	0.0132842	0.402685	0.496167	-1.0111
2403					380.397	196.119			0.0251878	0.0476618	1.49266	0.0402279	0.464773	0.528468	-0.920111
2427					378.627	144.077			0.0107549	0.0190928	1.7074	0.0197274	0.42447	0.563297	-0.828034
2428			Didecyldimethylammonium chloride	12.0322720963283	378.563	363.088			0.00432414	4.23239e-05	1.96097	0.026545	0.440007	102.168	6.6748
2435					378.487	134.032			0.0270372	4.23239e-05	1.96251	0.0137798	0.40345	638.817	9.31926
2443					378.337	105.042			0.0815702	0.129216	1.73924	0.00774104	0.388041	0.631271	-0.663669
2445					378.113	178.058			0.0179049	0.044687	1.65553	0.0414499	0.467098	0.400673	-1.3195
2450					377.88	359.123			0.0600347	0.0923736	1.70501	0.0122558	0.400912	0.649911	-0.621685
2452					377.798	244.079			0.0738583	0.258377	1.73734	0.028882	0.443811	0.285855	-1.80665
2454					377.794	383.114			0.00305296	0.0111155	1.47717	0.018754	0.421463	0.274658	-1.86429
2462					377.712	219.026			0.00369534	0.0130124	1.72309	0.0309835	0.446786	0.283985	-1.81611
2467			N-(3,5-Dichlorophenyl)succinimide	1.92101229097313	377.694	245.082			0.00563696	0.0168992	1.66725	0.0445355	0.472489	0.333565	-1.58396
2477					376.942	255.097			0.0213016	0.0593073	1.85801	0.00886866	0.392389	0.359173	-1.47725
2481			Chlorfenson	19.4165186199553	375.914	304.174			0.00831159	0.0220158	1.64894	0.0464865	0.475584	0.377529	-1.40534
2520					372.954	204.098			0.0177896	0.0293027	1.52093	0.047538	0.477188	0.607095	-0.720005
2543					369.166	289.007			0.00893539	0.0301869	1.60658	0.022384	0.431511	0.296002	-1.75632
2574					366.012	290.086			0.00206861	0.00714683	1.9286	0.000619046	0.245425	0.289445	-1.78864
2599					362.524	239.093			0.00115994	0.00459204	1.78213	0.035789	0.455239	0.252597	-1.98509
2608					362.376	286.082			0.00193832	0.00628119	1.58378	0.0456964	0.474358	0.308592	-1.69623
2609					362.315	243.091			0.0126961	0.0279594	1.55702	0.042225	0.468514	0.45409	-1.13895
2611					362.315	417.176			0.000687789	0.0090816	1.85419	0.000935678	0.264243	0.0757344	-3.72291
2622					361.575	330.19			0.0027813	0.012628	1.82895	0.0183051	0.419984	0.220249	-2.18279
2636					359.989	213.975			0.00527719	0.0167019	1.92015	0.00117805	0.280106	0.315963	-1.66217
2640					359.677	146.019			0.418763	0.110575	1.08274	0.00790178	0.38873	3.78713	1.9211
2655			3,5-Dinitroguaiacol	-4.02964175421561	357.383	215.139			0.0408293	0.0817461	1.796	0.012756	0.401808	0.499464	-1.00155
2666					356.461	262.014			0.00429292	0.00737105	1.74695	0.0290434	0.444053	0.582403	-0.77991
2680					355.902	192.098			0.0313712	0.140044	1.79967	0.0401255	0.464573	0.22401	-2.15837
2682					355.796	171.028			0.00310443	0.0144438	1.57137	0.0256678	0.43842	0.214932	-2.21804
2684					355.789	251.136			0.00414922	0.00826915	1.59604	0.0461831	0.475118	0.501771	-0.994899
2685					355.568	172.02			0.0034245	0.0120791	1.41592	0.0203253	0.426194	0.283506	-1.81855
2688					355.296	255.097			0.0375249	0.154026	1.8693	0.00225373	0.320756	0.243628	-2.03725
2694					354.57	310.234			0.00553941	0.0134802	1.79468	0.0173378	0.416576	0.41093	-1.28304
2701					353.769	305.068			0.00462057	0.0131118	1.51963	0.013885	0.403606	0.352397	-1.50473
2851					340.072	148.06			0.00422265	0.0180924	1.71307	0.0395578	0.463447	0.233393	-2.09917
2998			CDP-DG(a-13:0/a-17:0)	-16.3569590651053	336.008	927.024			0.0290302	0.0120974	1.40259	0.0305497	0.446202	2.39972	1.26287
2999					336.004	144.984			0.374608	0.274666	1.63943	0.0491879	0.479602	1.36386	0.447701
3161			Bacteriochlorophyll b	16.2509847175029	334.302	910.51			4.09793e-05	0.0130085	1.96156	0.00557338	0.375319	0.0031502	-8.31034
3166					334.274	884.519			0.0331016	0.00675924	1.2517	0.0308015	0.446543	4.89724	2.29197
3177					333.918	732.996			0.0281604	0.012256	1.75104	0.00598075	0.378336	2.29768	1.20018
3198					332.562	237.077			0.0334844	0.0733729	1.68735	0.0259435	0.438929	0.45636	-1.13176
3244			p,p'-Methoxychlor olefin	17.7492135668901	327.55	310.2			0.00569187	0.00712688	1.75406	0.0228754	0.432656	0.798648	-0.324368
3265			Fosetyl	-9.54538809568832	327.058	111.055			0.204056	0.379988	1.78572	0.023059	0.433073	0.537006	-0.89699
3307					324.649	413.14			0.000601887	0.00286735	1.89263	0.000355391	0.220727	0.209911	-2.25215
3312					324.399	179.118			0.0300762	0.0240843	1.69841	0.0253065	0.437738	1.24879	0.32053
3329			3,5-Dinitroguaiacol	-4.22318845402018	322.653	215.139			0.0395144	0.0606683	1.66593	0.0329893	0.449303	0.65132	-0.618562
3339					322.058	380.169			0.00234434	0.000708301	1.60291	0.0191644	0.422762	3.30981	1.72675
3343			Calcium oxalate	-17.1157287604151	321.964	129.102			0.0170348	0.0368616	1.44677	0.0304787	0.446105	0.462127	-1.11364
3365					321.467	227.096			0.0128432	0.0267689	1.74032	0.0365684	0.45705	0.479781	-1.05955
3383					320.453	202.056			0.000737918	0.00212593	1.7077	0.0357679	0.455189	0.347104	-1.52656
3394					320.023	291.049			0.00188834	0.00988441	1.87831	0.00895376	0.392676	0.191042	-2.38804
3425					316.331	194.117			0.00969072	0.00693997	1.5767	0.049063	0.479424	1.39636	0.481673
3429			Chloropropylate	3.10378380427935	316.257	340.221			0.00160274	0.00386739	1.74185	0.0417456	0.467644	0.414425	-1.27082
3464					314.073	126.022			0.481161	0.0761205	1.17604	0.0161282	0.411834	6.32105	2.66016
3496			2-Oxoclopidogrel	7.24220740848088	311.782	338.831			0.00288333	0.00174946	1.76633	0.0088861	0.392448	1.64813	0.720827
3507					311.138	281.089			0.00656412	0.0101766	1.59172	0.0194659	0.423688	0.645023	-0.632579
3516					310.523	230.057			0.00114943	0.00424227	1.88264	0.00439079	0.363845	0.270948	-1.88391
3525					310.137	402.097			0.0035031	0.00476003	1.77114	0.0119879	0.400403	0.73594	-0.442339
3554					308.676	200.068			0.0434619	0.081729	1.64532	0.0260014	0.439035	0.53178	-0.911098
3732					305.363	574.88			0.00914559	0.00327883	1.13513	0.0455823	0.474178	2.78928	1.47989
3787					302.688	244.076			0.00599803	0.0157862	1.53628	0.0446832	0.472732	0.379954	-1.3961
3798					301.862	320.074			0.00617107	0.0207226	1.86924	0.0169295	0.415039	0.297794	-1.74761
3801					301.003	349.971			0.00605507	0.00829476	1.55594	0.0442693	0.472049	0.729988	-0.454056
3802					300.977	178.024			0.00646031	0.010326	1.78026	0.0104618	0.39704	0.625633	-0.67661
3814			Piperazine phosphate	-17.7690794281665	299.138	203.15			0.011532	0.049249	1.48393	0.0337196	0.450152	0.234158	-2.09445
3817					299.113	85.0758			0.0370403	0.0235454	1.69905	0.0306509	0.44634	1.57315	0.653654
3838					298.477	138.074			0.970342	1.63342	1.5335	0.0492532	0.479695	0.594054	-0.751334
3847					297.894	285.082			0.00301	0.0292108	1.85223	0.0171237	0.415778	0.103044	-3.27867
3855					297.308	400.145			0.000360087	0.00880049	1.77501	0.00984864	0.395415	0.0409167	-4.61117
3856			3-Iodo-4-hydroxyphenylpyruvate	6.89262595172595	297.293	307.063			0.00220105	0.0199153	1.50729	0.0183942	0.420282	0.11052	-3.17762
3857					297.279	318.057			0.0104507	0.0305551	1.78948	0.0243035	0.43575	0.342029	-1.54781
3942					293.446	190.084			0.00121451	0.00356857	1.68829	0.0405574	0.465411	0.340334	-1.55498
3948					292.856	302.083			0.0185606	0.0543892	1.78723	0.0124754	0.401314	0.341255	-1.55108
3967					290.479	355.047			0.00246022	0.00660512	1.75766	0.0156079	0.409606	0.372471	-1.4248
3977					290.18	108.055			0.0233231	0.0437853	1.81259	0.0167609	0.414387	0.532668	-0.90869
3984					289.882	259.068			0.002252	0.00794063	1.70161	0.0487534	0.47898	0.283604	-1.81805
3985					289.759	93.0568			0.0144528	0.030059	1.59774	0.0422664	0.468589	0.480815	-1.05645
3987					289.726	221.113			0.0068103	0.0233173	1.77713	0.0437523	0.471182	0.292071	-1.77561
3990			O-Phospho-L-serine	-22.6400968161449	289.674	186.076			0.0131988	0.027596	1.69841	0.0433802	0.470546	0.478286	-1.06405
3998			2-Hydroxymucote semialdehyde	8.9480548014859	289.546	143.118			0.0120038	0.016688	1.88123	0.00500883	0.37043	0.719306	-0.475322
3999					289.52	320.064			0.0123496	0.00189904	1.71673	0.0425591	0.469112	6.50307	2.70112
4017					287.678	169.986			0.0328539	0.0280952	1.65857	0.0410012	0.466258	1.16938	0.225742
4034					284.842	593.533			0.00229395	0.000692265	1.71226	0.0313804	0.447307	3.31368	1.72843
4057					283.598	415.992			0.0108839	0.0203242	1.66596	0.0178372	0.418374	0.535511	-0.901011
4062					283.594	204.995			0.0487781	0.0747999	1.67929	0.0336432	0.450064	0.652114	-0.616804
4063					283.594	246.021			0.383026	0.575088	1.67104	0.0308446	0.446601	0.66603	-0.586341
4064					283.594	287.047			0.105452	0.146961	1.6211	0.0430185	0.46992	0.717553	-0.478843
4067					283.584	273.018			0.0222013	0.037799	1.734	0.0227163	0.43229	0.587353	-0.767701
4097					283.58	814.596			0.00132019	0.00554094	1.75279	0.0203515	0.426267	0.238261	-2.06938
4101					283.579	582.545			0.0166291	0.0280049	1.51729	0.0409254	0.466114	0.593793	-0.751969
4102					283.576	149.038			0.00919516	0.0239689	1.67877	0.0272571	0.441228	0.383629	-1.38222
4114					283.575	947.123			0.00263939	0.00788764	1.63545	0.0447842	0.472897	0.334623	-1.57939
4139			L-Malyl-CoA	3.26642787861352	283.011	884.616			0.00348796	0.013034	1.49879	0.0429495	0.4698	0.267604	-1.90183
4151					279.975	274.164			0.00849937	0.00319893	1.59067	0.0458395	0.474583	2.65694	1.40976
4161					278.712	358.01			0.00268849	0.00103751	1.6879	0.0481825	0.478148	2.5913	1.37368
4176					277.161	351.05			0.0127289	0.00549081	1.45636	0.0264944	0.439918	2.31821	1.21301
4223					272.39	210.018			0.00551653	0.0110504	1.80965	0.00831275	0.390381	0.499215	-1.00227
4247			Didecyldimethylammonium chloride	12.3031020072393	268.925	363.088			0.0118263	0.00344401	1.15702	0.0283064	0.442926	3.43388	1.77984
4249					268.793	394.113			0.012161	0.025786	1.76	0.0266918	0.440264	0.471612	-1.08433
4254					267.596	229.154			0.124261	0.25356	1.7911	0.0209739	0.427967	0.490066	-1.02895
4255					267.382	294.105			0.000929868	0.00495776	1.72464	0.0285493	0.443303	0.187558	-2.41459
4256					267.209	246.07			0.00268887	0.0144986	1.90889	0.0480648	0.477974	0.185457	-2.43085
4257					267.147	205.044			0.00445155	0.057987	1.59743	0.00333156	0.347909	0.076768	-3.70335
4259			2-Iodophenol	12.925222882886	267.068	221.018			0.00442207	0.031636	1.92734	0.0324881	0.448701	0.13978	-2.83878
4260					267.068	224.088			0.0078996	0.0186128	1.84289	0.0136919	0.403318	0.424418	-1.23644
4262					267.031	183.062			0.84492	2.1666	1.87236	0.0485281	0.478654	0.389975	-1.35855
4272					265.228	272.099			0.0209771	0.048447	1.89895	0.00266495	0.332795	0.432991	-1.20759
4273			L-Ascorbate 6-phosphate	17.0007342056922	265.01	257.116			0.0112614	0.0224774	1.82329	0.0145867	0.404931	0.501009	-0.99709
4278					264.625	309.041			0.0465844	0.0646014	1.67553	0.037695	0.459559	0.721105	-0.471719
4279					264.522	369.063			0.0174075	0.0336399	1.72633	0.0284176	0.4431	0.517466	-0.950464
4293					262.177	189.018			0.00467204	0.00851765	1.76709	0.0266822	0.440247	0.548513	-0.866402
4296					261.924	578.439			0.01492	0.0348396	1.82635	0.00309369	0.343119	0.428248	-1.22348
4298					261.51	342.169			0.0309319	0.17105	1.77654	0.00959542	0.394688	0.180835	-2.46725
4302					260.935	134.106			0.0296712	0.102019	1.58149	0.00442296	0.364227	0.29084	-1.7817
4325					259.422	278.97			0.0368582	0.0418094	1.604	0.0455065	0.474058	0.881578	-0.181839
4334			Riluzole	-21.1910221893614	257.34	235.201			0.00628767	0.0574185	1.39757	0.000828449	0.255153	0.109506	-3.19092
4335					257.05	242.099			0.0510837	0.154287	1.66757	0.0261994	0.439393	0.331095	-1.59468
4337					256.863	299.09			0.0142826	0.0265386	1.61906	0.0487035	0.478908	0.538181	-0.893837
4344					256.498	148.114			0.365566	0.526976	1.64182	0.0259866	0.439008	0.693706	-0.527604
4357					255.484	245.179			0.215925	0.396883	1.57582	0.0181906	0.419596	0.544053	-0.87818
4358			Chlorobenside	15.6236410260297	255.484	270.201			0.343473	0.552726	1.54098	0.0312225	0.447101	0.621416	-0.686369
4361					255.403	243.182			0.740207	1.3613	1.61892	0.0148397	0.406082	0.543748	-0.878989
4362					255.403	244.186			0.0657515	0.127627	1.61968	0.0177789	0.418169	0.515185	-0.956837
4363					255.403	271.204			0.0301405	0.0520544	1.6457	0.0187522	0.421457	0.57902	-0.788315
4365			Nedaplatin	3.6038136719404	255.403	304.189			0.01797	0.0372253	1.51038	0.0264862	0.439904	0.482737	-1.05069
4398					251.904	359.122			0.000657727	0.00902254	1.71061	0.0210779	0.428242	0.0728982	-3.77797
4399					251.835	263.074			0.0025797	0.0244888	1.70831	0.00552993	0.374974	0.105342	-3.24684
4406					251.631	112.05			0.0571604	0.14267	1.80984	0.0237031	0.43449	0.400649	-1.31959
4427					251.15	248.076			0.00355805	0.0106793	1.65542	0.0330053	0.449322	0.333173	-1.58566
4428					251.13	126.066			0.0181004	0.0914744	1.9312	0.000819724	0.254835	0.197874	-2.33735
4432					250.946	299.145			0.00353244	0.0071796	1.74117	0.0329756	0.449287	0.492011	-1.02324
4433					250.927	258.108			0.0262063	0.147234	1.9627	2.9825e-05	0.187516	0.177991	-2.49013
4441					250.67	160.097			0.0140352	0.0546184	1.75696	0.0200159	0.425313	0.256969	-1.96033
4443					250.454	108.055			0.019685	0.0418546	1.8169	0.0235769	0.434217	0.47032	-1.08829
4469					247.071	188.068			0.00262439	0.00862062	1.16272	0.0387478	0.461794	0.304431	-1.71581
4479					245.853	170.128			0.0179859	0.0133359	1.78321	0.00968004	0.394935	1.34868	0.43155
4486					245.012	231.091			0.29922	0.577205	1.7195	0.0337027	0.450132	0.518395	-0.947876
4499					244.032	309.04			0.34261	0.236579	1.71721	0.0313165	0.447224	1.44818	0.534245
4500					243.797	158.912			0.002001	0.0004999	1.47117	0.0407479	0.465777	4.0028	2.00101
4518					242.414	112.062			0.0511676	0.0924476	1.70238	0.03631	0.456457	0.553477	-0.853406
4533					241.734	204.086			0.10354	0.224875	1.66727	0.0444999	0.472431	0.460434	-1.11893
4535					241.498	102.074			0.00498636	0.00703079	1.54458	0.0409298	0.466122	0.709218	-0.495699
4555					237.798	190.097			0.0524437	0.0929594	1.70143	0.016148	0.411917	0.564158	-0.82583
4570					236.022	140.002			0.433489	0.536879	1.73443	0.0230073	0.432956	0.807423	-0.308603
4571					235.395	181.028			3.88176	8.27403	1.74452	0.0298078	0.445168	0.46915	-1.09188
4575					235.31	271.074			0.0370787	0.0140691	1.63799	0.0301014	0.445583	2.63547	1.39806
4581					234.093	527.316			0.019127	0.0109468	1.76106	0.0110841	0.398516	1.74726	0.805098
4583					234.048	351.183			0.00115653	0.00861162	1.83216	0.0243844	0.435916	0.134299	-2.89648
4588					233.363	187.096			0.0118031	0.0301798	1.74734	0.0296753	0.444979	0.391094	-1.35441
4589			N-Phosphotaurocyamine	2.18465433864912	233.327	248.175			0.0245593	0.0840804	1.72271	0.026366	0.439691	0.292093	-1.7755
4594					231.732	324.076			0.00369322	0.00149207	1.62533	0.0318195	0.44787	2.47523	1.30756
4613					229.157	357.15			0.00535427	0.0109903	1.66745	0.0426726	0.469313	0.487183	-1.03747
4618					228.991	266.074			0.188193	0.333621	1.74479	0.0251525	0.437442	0.564091	-0.825999
4619					228.991	282.048			0.0291104	0.0584496	1.66427	0.049464	0.479993	0.498042	-1.00566
4642					228.314	243.08			0.00299625	0.00723176	1.85301	0.0134738	0.402984	0.414318	-1.27119
4646					227.875	242.076			0.0883033	0.150651	1.62163	0.0357623	0.455176	0.586146	-0.770667
4669					226.486	324.049			0.0358742	0.0506588	1.6233	0.0384464	0.461165	0.708154	-0.497865
4676					225.945	234.133			0.00339127	0.0117104	1.75508	0.0466399	0.475818	0.289594	-1.7879
4691					223.564	160.06			0.0255445	0.0541733	1.66821	0.0463088	0.475311	0.471532	-1.08457
4701					221.593	178.071			0.0420983	0.105915	1.6758	0.0405014	0.465303	0.397473	-1.33107
4735					215.927	250.038			0.000709397	0.00297402	1.48633	0.0285943	0.443373	0.238531	-2.06775
4739					215.326	121.076			0.00346089	0.00453207	1.60021	0.0489247	0.479226	0.763643	-0.38903
4740					214.874	241.203			0.0270345	0.0724484	1.03613	0.0375744	0.459296	0.373155	-1.42215
4742					214.763	187.048			4.09793e-05	0.0120717	1.95682	0.0268611	0.440556	0.00339464	-8.20252
4746			Dichlofenthion	-0.421664469998831	214.63	316.16			0.000158656	0.00271728	1.73028	0.0242079	0.435553	0.0583878	-4.09819
4747					214.624	280.089			4.09793e-05	0.00406741	1.95447	0.0314555	0.447405	0.010075	-6.63307
4754					213.454	186.098			0.0627437	0.0206835	1.74282	0.0180144	0.418992	3.03351	1.60099
4773					208.298	509.37			0.000285167	0.00199253	1.70387	0.000786813	0.25358	0.143119	-2.80472
4776					207.942	172.083			0.112947	0.336523	1.80699	0.0243878	0.435923	0.335631	-1.57505
4778					207.892	262.083			0.0025309	0.00678046	1.46918	0.0367978	0.457571	0.373264	-1.42173
4785					207.534	440.163			0.00355894	0.0129044	1.81679	0.0143373	0.40425	0.275793	-1.85834
4790					207.19	494.259			0.00206334	0.00400859	1.74343	0.00942173	0.394169	0.51473	-0.958111
4794					206.637	219.076			0.0261976	0.0988562	1.64368	0.0119883	0.400404	0.265007	-1.9159
4801					205.7	576.125			0.00581724	0.0130522	1.60857	0.0238517	0.434807	0.445691	-1.16588
4803					205.121	333.099			0.0103994	0.0219591	1.87145	0.00777566	0.388191	0.473579	-1.07832
4806			Sedoheptulose 1,7-bisphosphate	-21.4070126198832	204.959	371.141			0.00770022	0.017732	1.89323	0.00141153	0.291272	0.434255	-1.20339
4808					204.885	308.046			0.0434493	0.0898093	1.84832	0.0144432	0.404395	0.483795	-1.04753
4812			Bikaverin	-6.49986900261963	204.755	383.325			0.000499828	0.00355403	1.6281	0.00964961	0.394847	0.140637	-2.82996
4819					204.481	292.073			0.0857314	0.149496	1.75214	0.027001	0.440796	0.573471	-0.802207
4825					204.228	367.054			0.0083418	0.0142085	1.6472	0.0262417	0.439469	0.587101	-0.768319
4827					204.181	380.13			0.0138448	0.0271209	1.63042	0.0303374	0.445911	0.510484	-0.970062
4835					203.922	390.16			0.0247503	0.0432273	1.64463	0.0381028	0.460437	0.572562	-0.804497
4852					203.712	486.171			0.00651616	0.0197029	1.76193	0.00990354	0.395569	0.330721	-1.59631
4854					203.619	382.145			0.0107808	0.019154	1.73608	0.028125	0.442641	0.562848	-0.829183
4861					203.258	377.144			0.0172186	0.0425423	1.94009	0.0134978	0.403021	0.40474	-1.30493
4865					202.057	507.354			0.00186191	0.00717969	1.70608	0.0433961	0.470574	0.25933	-1.94714
4877					198.901	241.203			0.346609	0.558893	1.65465	0.0250054	0.437156	0.62017	-0.689265
4878					198.863	449.313			0.0018466	0.00353566	1.65108	0.0140468	0.403841	0.52228	-0.937104
4890					198.213	540.365			0.00475646	0.00141443	1.82627	0.00136061	0.289095	3.36281	1.74967
4907			2-Aminoethylarsote	14.5082643418609	196.524	170.021			0.0165598	0.0610106	1.68196	0.017973	0.418849	0.271426	-1.88137
4912					195.88	243.039			0.014357	0.0196751	1.64069	0.0461289	0.475034	0.7297	-0.454624
4914					195.632	248.168			0.00291961	0.00637086	1.62638	0.0235623	0.434186	0.458276	-1.12571
4933					194.978	492.362			0.00226715	0.00790278	1.75227	0.0295514	0.4448	0.286881	-1.80148
4939			L-2-Aminoadipate adenylate	-20.9212260355706	194.919	491.359			0.00971109	0.0280204	1.8072	0.0172042	0.41608	0.346572	-1.52877
4949					194.699	359.123			0.00229692	0.00687705	1.95169	0.000128865	0.187516	0.333998	-1.58209
4969					193.605	493.375			0.00364094	0.00725275	1.83721	0.00780607	0.388323	0.502008	-0.994217
4982			1-(5'-Phosphoribosyl)-5-amino-4-(N-succinocarboxamide)-imidazole	7.85092396521843	192.212	455.294			0.0655902	0.0333153	1.73611	0.0253145	0.437753	1.96877	0.977296
4985					191.406	130.086			0.036362	0.00961859	1.68376	0.0188646	0.421818	3.78039	1.91854
4991					190.444	538.348			0.00109871	0.0030052	1.38425	0.0197308	0.42448	0.365602	-1.45165
4992			Mallotinic acid	-7.05386859542815	190.444	803.558			0.000966458	0.00372788	1.77318	0.00175985	0.303347	0.259251	-1.94758
4993					190.408	174.149			0.00538393	0.0106684	1.84576	0.00524715	0.372606	0.504659	-0.986618
5031					188.316	774.524			0.002455	0.00481663	1.88006	0.00152889	0.295839	0.509694	-0.972298
5041					187.678	336.069			0.00281439	0.0175519	1.92889	0.0313483	0.447266	0.160346	-2.64074
5044					187.594	344.205			0.00786558	0.0114095	1.58586	0.0290145	0.44401	0.689391	-0.536605
5045					187.575	356.167			0.00815349	0.0243409	1.83715	0.0118863	0.400205	0.334971	-1.57789
5047					187.445	804.57			0.00356945	0.0269858	1.77387	0.027434	0.441523	0.132271	-2.91843
5053					187.065	320.096			0.00739436	0.0305919	1.85145	0.00269733	0.333664	0.24171	-2.04865
5063			5-(5-Phospho-D-ribosylaminoformimino)-1-(5-phosphoribosyl)-imidazole-4-carboxamide	-18.7911933031803	186.521	578.327			0.0123388	0.0053199	1.79266	0.0158436	0.410631	2.31937	1.21373
5064					186.449	595.31			0.00583537	0.0021567	1.85053	0.00672308	0.382987	2.7057	1.436
5065					186.435	597.279			0.00245823	0.00038468	1.86041	0.0101904	0.396343	6.39031	2.67589
5066					186.422	519.323			0.0307385	0.00997312	1.73167	0.0467223	0.475943	3.08213	1.62393
5069					186.296	554.39			0.029791	0.00882241	1.87879	0.00773941	0.388034	3.37674	1.75563
5070					186.23	409.156			0.00119762	0.00787008	1.76807	0.0350483	0.453458	0.152174	-2.7162
5075					185.992	299.117			0.0178066	0.0764846	1.93771	0.00196924	0.310723	0.232813	-2.10276
5076					185.992	594.307			0.0222956	0.0102338	1.75045	0.00937088	0.394013	2.17863	1.12342
5078					185.99	539.22			4.09793e-05	0.00433718	1.95284	0.0420509	0.4682	0.00944837	-6.72572
5079					185.99	844.603			0.00541544	0.0166682	1.7242	0.0101737	0.396299	0.324897	-1.62195
5087			6-[3,4-dihydroxy-5-(3,4,5-trihydroxybenzoyloxy)benzoyloxy]-3,4,5-trihydroxyoxane-2-carboxylic acid	-18.7045732187747	185.819	499.347			0.0327612	0.0136533	1.93537	0.00244847	0.326562	2.3995	1.26273
5088			3-O-(6-O-alpha-D-Xylosylphospho-alpha-D-mannopyranosyl)-alpha-D-mannopyranose	-8.35059406607833	185.819	555.394			0.00866855	0.00138202	1.93711	0.0320068	0.448106	6.27238	2.64901
5089					185.819	992.67			0.0148129	0.00130236	1.71564	0.0272956	0.441292	11.3739	3.50766
5096					185.576	784.509			0.0363766	0.00683317	1.55758	0.00160824	0.298618	5.32354	2.41239
5100			Adenosine 5'-phosphate disodium	-22.303459141865	185.28	392.183			0.00639676	0.00210532	1.63975	0.0239177	0.434947	3.03838	1.6033
5102			Neosurugatoxin	-20.9873977892754	185.196	785.51			0.0129469	0.00200376	1.77591	0.0321158	0.448242	6.4613	2.69182
5108					184.651	274.182			0.0111619	0.024131	1.71891	0.00798461	0.389075	0.462554	-1.11231
5111			Cyazine	19.2024827466124	184.504	241.705			0.0446412	0.0552961	1.60368	0.0449104	0.473102	0.807311	-0.308803
5113					184.344	858.52			0.00797365	0.00262021	1.14635	0.0389084	0.462127	3.04313	1.60556
5136			2-O-[2-O-(alpha-D-Mannopyranosyl)-alpha-D-glucopyranosyl]-3-phospho-D-glycerate	24.4854150187558	183.77	511.358			0.0313351	0.0186756	1.68714	0.0224351	0.431632	1.67786	0.746624
5138			CDP-abequose	4.87538403331548	183.748	534.328			0.00258102	0.0113742	1.35078	0.00874744	0.391971	0.226918	-2.13975
5143					183.614	458.383			0.00159637	0.00452248	1.63982	0.027616	0.441822	0.352986	-1.50232
5146					183.565	851.558			0.00175504	0.0108705	1.78227	0.00483209	0.368696	0.161449	-2.63085
5156					183.483	850.555			0.00442478	0.0212367	1.83187	0.0104745	0.397072	0.208355	-2.26288
5174					182.685	778.555			0.0108108	0.0161629	1.65206	0.0364051	0.456676	0.668863	-0.580218
5176					182.639	623.341			0.00465813	0.000785407	1.91064	0.0401872	0.464693	5.93084	2.56824
5178					182.509	732.552			0.00394332	0.0150759	1.58736	0.0315819	0.447567	0.261565	-1.93476
5186					182.244	525.372			2.31581	1.31925	1.71429	0.0167784	0.414455	1.7554	0.811801
5197					182.008	546.352			0.185142	0.115667	1.6443	0.0418256	0.46779	1.60065	0.67866
5198					181.8	826.553			0.00781675	0.0242174	1.843	0.00976041	0.395166	0.322775	-1.6314
5201					181.673	462.296			0.0258137	0.00801683	1.8461	0.0107548	0.397755	3.21994	1.68703
5205					181.622	472.399			0.0481319	0.152551	1.79192	0.0103903	0.39686	0.315513	-1.66423
5212			Tetracenomycin C	-8.24343825326283	181.596	473.402			0.00997676	0.0405136	1.6465	0.011839	0.400111	0.246257	-2.02176
5227					181.427	691.534			0.000500933	0.00492823	1.64119	0.0425747	0.469139	0.101646	-3.29838
5230			4-(4-Hydroxyphenyl)-2-butanone O-[2,6-digalloylglucoside]	9.12926259172076	181.058	631.563			0.00273958	0.0081158	1.49328	0.048414	0.478487	0.337561	-1.56678
5234					180.804	314.135			0.000635389	0.00278695	1.60367	0.00450807	0.365214	0.227987	-2.13297
5237					180.74	539.39			0.0238571	0.00925178	1.68046	0.00755628	0.387216	2.57865	1.36661
5239					180.578	538.385			0.0806622	0.0325574	1.85353	0.00178799	0.304151	2.47754	1.30891
5242					180.417	892.591			0.00133493	0.00497631	1.8026	0.0189606	0.422123	0.268257	-1.89831
5243					180.393	180.087			0.0254517	0.104143	1.91956	0.0407369	0.465755	0.244392	-2.03273
5245					180.373	313.133			0.00803515	0.0451542	1.90178	0.0056518	0.375929	0.177949	-2.49046
5252					180.203	908.614			0.0207674	0.0634872	1.88067	0.00903634	0.39295	0.327111	-1.61215
5259					179.904	891.586			0.00245758	0.0108067	1.61319	0.0129238	0.402094	0.227413	-2.13661
5265					179.65	600.504			0.00762141	0.00432361	1.78136	0.013771	0.403437	1.76274	0.817822
5267			(2-{[5,7-dihydroxy-2-(3-hydroxyphenyl)-4-oxo-4H-chromen-3-yl]oxy}-4-hydroxy-5-(hydroxymethyl)oxolan-3-yl)oxidanesulfonic acid	-1.47142866118728	179.583	499.417			4.09793e-05	0.0179085	1.96219	0.000632066	0.24619	0.00228825	-8.77154
5268					179.536	133.072			0.0854341	0.0413419	1.5692	0.0406745	0.465636	2.06653	1.04721
5271					179.489	573.373			0.0192228	0.00979642	1.82988	0.0168941	0.414904	1.96223	0.972495
5272					179.44	748.601			0.00183289	0.00460276	1.63135	0.0448924	0.473072	0.398216	-1.32838
5280					179.135	552.4			0.0810286	0.0488394	1.86675	0.00305037	0.342182	1.65908	0.730385
5281					179.135	553.405			0.023082	0.0134465	1.78789	0.00999088	0.395809	1.71658	0.779539
5286					179.135	800.538			0.00995905	0.00382662	1.91126	0.00175649	0.30325	2.60257	1.37994
5287			(2-{[2-(3,4-dihydroxyphenyl)-5,7-dihydroxy-5H-chromen-3-yl]oxy}-3,5-dihydroxyoxan-4-yl)oxidanesulfonic acid	5.0397023446895	179.116	500.43			0.000806803	0.0290375	1.78107	0.0382785	0.460811	0.0277849	-5.16956
5288					179.008	630.552			0.0149244	0.0272716	1.70004	0.0152934	0.408199	0.547249	-0.86973
5290			1,8,16,17,18,21,22,23,34,35,39,39-dodecahydroxy-6,9,12,27,30,40-hexaoxaoctacyclo[34.3.1.0tetraconta-3,14,16,18,20,22,24,32,34,36-decaene-2,5,13,26,31-pentone	-9.91018028015662	179	801.542			0.00244812	0.0010768	1.72145	0.0139718	0.403732	2.27352	1.18493
5298			Coenzyme F430	19.336315825911	178.65	907.605			0.0877821	0.142163	1.52243	0.0424175	0.468859	0.617475	-0.695547
5302					178.495	272.095			0.00289777	0.0107317	1.67941	0.00146736	0.293518	0.270021	-1.88886
5303					178.495	530.323			0.0329707	0.0137362	1.8632	0.0055792	0.375364	2.40029	1.26321
5334					177.637	760.581			1.27245	0.137293	1.94109	0.0260026	0.439037	9.26812	3.21228
5336					177.624	598.385			0.00430785	0.0010723	1.38837	0.021271	0.428748	4.01739	2.00626
5339					177.294	601.403			0.00515933	0.00158323	1.56359	0.0426294	0.469236	3.25874	1.70431
5341					177.274	600.4			0.0185744	0.0062347	1.68759	0.0130363	0.402282	2.97919	1.57492
5356					177.246	912.562			0.00402016	0.00800935	1.7179	0.0271842	0.441106	0.501933	-0.994432
5361					176.996	828.664			0.00292799	0.00591511	1.70623	0.0385379	0.461357	0.495002	-1.01449
5385					176.49	604.431			0.0244611	0.0147208	1.79861	0.0149984	0.406834	1.66167	0.732633
5388					176.359	649.515			0.00460784	0.007279	1.6712	0.0352815	0.454025	0.633032	-0.65965
5391					176.02	927.575			0.0144921	0.0202634	1.82057	0.0124418	0.401253	0.71519	-0.483602
5394					175.993	607.452			0.0168904	0.0106169	1.6696	0.0220657	0.430746	1.5909	0.669841
5399					175.673	648.512			0.00143108	0.00578403	1.80539	0.0211979	0.428557	0.24742	-2.01497
5405			Nitrosylhaem	13.8332096249136	175.37	647.509			0.00681778	0.0154736	1.71328	0.0342187	0.451388	0.440606	-1.18244
5411			CDP-glucose	-9.96181356996551	175.09	566.319			0.00724567	0.00217876	1.73359	0.00723033	0.385667	3.32559	1.73361
5430					174.589	257.019			0.00275042	0.00656964	1.78466	0.0154146	0.408747	0.418656	-1.25616
5434					174.572	355.041			0.00255009	0.00904996	1.78641	0.0243198	0.435784	0.281779	-1.82736
5439					174.446	279.051			0.0107926	0.0152845	1.73313	0.0227254	0.432311	0.706116	-0.502022
5440					174.446	282.067			0.0113794	0.0234247	1.61906	0.0417985	0.46774	0.485784	-1.04161
5441					174.446	298.045			0.0218	0.0450049	1.72713	0.0380562	0.460337	0.484391	-1.04576
5442					174.446	391.018			0.00596653	0.010955	1.57386	0.027847	0.442197	0.544642	-0.87662
5447					174.428	301.019			0.00678913	0.0114198	1.55299	0.0438755	0.47139	0.594503	-0.750244
5450					174.41	375.04			0.00317919	0.00722022	1.74803	0.0302853	0.445839	0.440317	-1.18338
5453					174.41	452.024			0.00318618	0.00752665	1.69047	0.0199444	0.425106	0.42332	-1.24018
5456					174.254	238.024			0.00248412	0.00456918	1.83202	0.0108499	0.397979	0.543668	-0.879202
5460					174.097	436.046			0.000981415	0.00272886	1.79356	0.00760386	0.387432	0.359643	-1.47536
5475			3-Bromo-tyrosine	19.822876002525	173.653	261.097			0.021915	0.00545773	1.92357	0.00411607	0.36038	4.01541	2.00555
5491					173.121	377.761			0.000903905	0.0025349	1.81648	0.00146945	0.293599	0.356584	-1.48769
5492			2-{[(2,4-dihydroxy-3-methoxyphenyl)(hydroxy)methylidene]amino}acetic acid	18.5817532244557	172.853	242.211			0.0106624	0.0395242	1.92569	0.00348677	0.350744	0.269768	-1.89021
5500					172.053	422.338			0.00296819	0.00790804	1.53967	0.0302781	0.445829	0.375338	-1.41374
5504					171.563	689.555			0.231653	0.14096	1.76584	0.0117938	0.400021	1.6434	0.716683
5540					169.948	734.612			0.00410358	0.015762	1.8036	0.0189442	0.422071	0.260346	-1.9415
5559					169.286	330.245			0.00142454	0.0057646	1.68783	0.0308636	0.446626	0.247118	-2.01673
5580			Fenclorim	0.170635852967666	168.793	226.081			0.0181321	0.0490844	1.12386	0.0480107	0.477894	0.369406	-1.43672
5584			C.I. Pigment Blue 63	-19.1984567317034	168.773	450.37			0.00565886	0.0100792	1.72636	0.0233329	0.433684	0.561439	-0.8328
5605			Quercetin 3,3'-bissulfate	7.11901285370268	167.774	463.373			0.00186859	0.0084995	1.67011	0.0448648	0.473028	0.219847	-2.18543
5606					167.681	302.088			0.000113771	0.00517879	1.88674	0.0314794	0.447435	0.0219687	-5.50841
5608			6-({3-[(3-{[3,4-dihydroxy-4-(hydroxymethyl)oxolan-2-yl]oxy}-4,5-dihydroxy-6-(hydroxymethyl)oxan-2-yl)oxy]-5-hydroxy-2-(4-hydroxyphenyl)-4-oxo-4H-chromen-7-yl}oxy)-3,4,5-trihydroxyoxane-2-carboxylic acid	-9.96880083900444	167.533	757.619			0.0519542	0.0612436	1.66919	0.0245178	0.436187	0.848321	-0.237318
5613			11-O-Demethylpradinone I	7.21402497715544	167.194	465.388			0.00548801	0.0138229	1.75533	0.0324174	0.448614	0.397024	-1.3327
5625					166.397	783.634			0.05796	0.092504	1.9195	0.000346448	0.219389	0.626567	-0.674459
5626					166.397	786.654			0.0596322	0.0938236	1.86409	0.00559359	0.375477	0.635577	-0.653861
5634			3,5-Dinitroguaiacol	-5.20712367542088	166.133	215.138			0.0254682	0.0145367	1.57576	0.0262365	0.43946	1.752	0.809003
5637			Cyanidin 3-O-dimalonyl-laminaribioside	15.850919536299	166.071	784.637			0.0184803	0.0380026	1.81864	0.00235288	0.323807	0.486289	-1.04011
5653					165.357	147.076			0.0181528	0.0419397	1.71732	0.0263867	0.439728	0.432831	-1.20813
5659					165.058	473.553			0.00626011	0.00189779	1.24712	0.0369956	0.458016	3.29863	1.72187
5666					164.678	604.062			0.0145934	0.00463327	1.14974	0.0174735	0.417074	3.14969	1.65521
5668					164.663	978.078			0.0120769	0.00485748	1.07641	0.0439528	0.47152	2.48625	1.31397
5699					163.625	839.696			0.0081618	0.0183651	1.59848	0.0200435	0.425393	0.44442	-1.17001
5707					163.193	877.064			0.0311031	0.0178257	1.50973	0.0487655	0.478997	1.74485	0.803099
5729					162.361	230.046			0.0648724	0.0294546	1.46204	0.0265183	0.43996	2.20245	1.13911
5747					161.267	287.043			0.270459	0.114056	1.68552	0.0111138	0.398583	2.37128	1.24566
5749					161.157	709.07			2.1404	0.753061	1.78875	0.00231579	0.32269	2.84227	1.50704
5755					160.753	658.063			0.124096	0.0615428	1.71099	0.0312312	0.447113	2.01641	1.01179
5769			SM C16:1	4.96652357378656	160.051	717.058			2.06612	0.787049	1.46046	0.0465044	0.475612	2.62515	1.3924
5773			Epicatechin 3-O-(3-O-methylgallate)	1.54981228687762	159.967	457.407			0.0505677	0.310942	1.62914	0.038347	0.460955	0.162628	-2.62036
5778					159.561	86.0961			0.0525565	0.227287	1.43987	0.0333672	0.449746	0.231234	-2.11258
5779					159.561	713.063			4.80479	1.18617	1.62119	0.0269977	0.44079	4.05069	2.01817
5789					159.481	711.067			4.34208	1.92197	1.33591	0.0383509	0.460964	2.25918	1.1758
5796					159.187	480.402			0.0781932	0.278773	1.75877	0.0170654	0.415558	0.280491	-1.83397
5808					158.343	211.984			0.199631	0.0922502	1.73899	0.0280712	0.442556	2.16402	1.11371
5814			[3,5-dihydroxy-2-(5,6,7-trihydroxy-4-oxo-2-phenyl-4H-chromen-8-yl)oxan-4-yl]oxidanesulfonic acid	9.26167912976602	158.256	483.422			0.0308015	0.273313	1.35289	0.0271682	0.441079	0.112697	-3.14948
5818			Sodium picosulfate	6.48521966317993	157.989	482.418			0.146549	0.860694	1.83316	0.0237189	0.434524	0.170268	-2.55412
5847			(2-{[5,7-dihydroxy-2-(3-hydroxyphenyl)-5H-chromen-3-yl]oxy}-3,5-dihydroxyoxan-4-yl)oxidanesulfonic acid	15.1318064187604	157.082	484.435			0.0214818	0.3085	1.72205	0.0144032	0.404341	0.0696331	-3.84408
5857			Delphinidin 3-(acetylglucoside)	12.7158767779262	156.774	508.435			0.0301445	0.163713	1.60744	0.00284789	0.337502	0.184131	-2.4412
5861					156.493	354.129			0.0194285	0.0467277	1.35282	0.0312007	0.447073	0.415781	-1.2661
5865					155.946	510.45			0.0378827	0.26985	1.82282	0.0151671	0.40762	0.140384	-2.83255
5867			3,4,5-trihydroxy-6-({3,5,6-trihydroxy-2-[3-hydroxy-4-(methoxymethyl)phenyl]-3,4-dihydro-2H-1-benzopyran-7-yl}oxy)oxane-2-carboxylic acid	-2.67498679585512	155.931	511.454			0.00249216	0.0791632	1.92316	0.0188739	0.421847	0.0314813	-4.98936
5870			3-Methyl-1-hydroxybutyl-ThPP	22.7531167841539	155.327	512.466			0.00743589	0.0402594	1.84566	0.00178013	0.303929	0.1847	-2.43675
5880			Propanoyl phosphate	-8.57835528613257	153.547	155.064			0.0134252	0.0263144	1.9113	0.00106131	0.273143	0.510187	-0.970903
5883			Dynemicin A	1.67799592626882	153.531	538.481			0.00213578	0.0126807	1.75106	0.0196303	0.424182	0.168428	-2.5698
5884					153.518	154.061			0.196632	0.771139	1.9032	0.00553793	0.375038	0.254988	-1.9715
5891					153.469	833.101			0.00483781	0.00286375	1.69859	0.0311828	0.447049	1.68933	0.756449
5894					153.24	286.102			0.161928	0.537355	1.86573	0.00865633	0.39165	0.301343	-1.73052
5899					152.945	238.164			0.0141978	0.00410227	1.16255	0.0175012	0.417174	3.46096	1.79117
5908			L-Ascorbate 6-phosphate	4.67972841502393	152.88	257.112			0.00736484	0.0332911	1.90632	0.0062933	0.380414	0.221226	-2.17641
5917					152.56	202.216			0.00793233	0.00240632	1.77817	0.0116712	0.399773	3.29646	1.72092
5925			Aldehydo-L-iduronate	-4.26364835460163	152.251	194.138			0.104539	0.0320508	1.07367	0.0172295	0.416175	3.26166	1.70561
5950					151.678	299.088			0.0014153	0.0106455	1.39655	0.0438321	0.471317	0.132948	-2.91106
5953					151.676	308.084			0.0178971	0.0358384	1.5952	0.0489982	0.479332	0.499383	-1.00178
6004					151.107	250.987			0.688058	0.876121	1.84681	0.00469989	0.367326	0.785345	-0.348601
6039					150.976	333.04			0.00750429	0.00476306	1.72625	0.0317585	0.447793	1.57552	0.655826
6075					150.278	130.065			0.0533355	0.0887726	1.84565	0.00324949	0.346321	0.60081	-0.735018
6116			Boc-Asn-OPhNO2	3.47497348487635	149.062	354.336			0.00919809	0.00678587	1.74375	0.0333869	0.449769	1.35548	0.438799
6122			13-(acetyloxy)-14-hydroxy-9-oxo-8,17-dioxatetracyclo[8.7.0.0,.0,]heptadeca-1(10),2(7),3,5,11,13,15-heptaen-5-yl 2-hydroxyacetate	2.64533200187497	148.915	385.304			0.00134983	0.00563512	1.50182	0.0349502	0.453217	0.239539	-2.06167
6136					148.599	124.076			0.743676	1.08555	1.67277	0.023282	0.433571	0.685066	-0.545686
6137					148.599	155.081			0.0411751	0.022876	1.65589	0.0332889	0.449655	1.79993	0.847939
6142					148.505	278.027			0.00217267	0.00411655	1.67735	0.0327279	0.448991	0.527789	-0.921967
6143					148.505	294.004			0.00284081	0.00690259	1.74825	0.0106066	0.397398	0.411557	-1.28084
6160					148.031	335.03			0.00118662	0.0034444	1.66839	0.0190158	0.422298	0.344508	-1.53739
6172					147.776	73.0395			0.00844927	0.0186183	1.71779	0.034278	0.451539	0.453816	-1.13982
6190					147.05	176.09			0.0523787	0.0876483	1.71157	0.0219307	0.430415	0.5976	-0.742747
6194					146.994	843.626			0.0162276	0.00618915	1.74118	0.0134986	0.403022	2.62194	1.39063
6195					146.969	355.011			0.00248535	0.00776503	1.84723	0.0100591	0.395994	0.320069	-1.64354
6202			2-[({2-[7,8,9,12,13,14,17,18,19,25-decahydroxy-24-(hydroxymethyl)-4,22,27-trioxo-3,23,26-trioxahexacyclo[13.10.3.1]nonacosa-5(10),6,8,11,13,15(28),16,18,20-nonaen-29-yl]-3,4,5-trihydroxyphenyl}(hydroxy)methylidene)amino]acetic acid	23.1404061497583	146.694	842.623			0.030501	0.0128285	1.72782	0.010435	0.396973	2.3776	1.24951
6218					146.186	246.021			0.00374694	0.00168211	1.68592	0.0119356	0.400301	2.22752	1.15544
6219					146.129	142.976			0.00308751	0.0019936	1.71444	0.0377597	0.459699	1.54871	0.631072
6245					145.744	82.0478			0.0079204	0.0121267	1.49686	0.0341063	0.451102	0.653138	-0.614539
6254					145.502	261.045			0.007489	0.0164305	1.85441	0.00976376	0.395176	0.4558	-1.13353
6265			5-Hydroxypentanoyl-CoA	-23.2190453406811	145.422	868.637			0.0152827	0.00788302	1.40041	0.0461009	0.47499	1.93869	0.955081
6272					145.283	871.656			0.00567531	0.00134796	1.78004	0.00651674	0.381789	4.21029	2.07392
6286					145.025	800.574			0.056667	0.0462878	1.6795	0.0274623	0.441569	1.22423	0.291878
6288					144.991	293.028			0.0395342	0.0218579	1.52179	0.0477448	0.477498	1.80869	0.854946
6294					144.89	172.087			0.0220564	0.034141	1.69125	0.0280285	0.442488	0.646039	-0.630307
6295					144.856	157.076			0.0263459	0.0461443	1.61272	0.0404203	0.465147	0.570945	-0.808575
6304					144.645	334.054			0.00762042	0.00197389	1.50935	0.0264808	0.439894	3.86061	1.94883
6318					144.27	280.096			0.00191335	0.0124245	1.69644	0.0116416	0.399713	0.153999	-2.69901
6324			3,4,5-trihydroxy-2-({3,4,5,11,12,13,22,23-octahydroxy-8,18-dioxo-9,14,17-trioxatetracyclo[17.4.0.0tricosa-1(23),2,4,6,19,21-hexaen-21-yl}oxy)benzoic acid	23.0962018990576	144.078	651.476			0.00382744	0.0165964	1.74901	0.0392901	0.462907	0.230618	-2.11642
6328					143.72	650.474			0.0149702	0.0491641	1.76485	0.0362936	0.456419	0.304494	-1.71551
6341					143.013	663.475			0.00391817	0.00924132	1.77559	0.0194508	0.423642	0.423984	-1.23792
6354					141.837	151.061			0.0678469	0.175329	1.9335	0.0211542	0.428443	0.38697	-1.36971
6355					141.811	274.273			0.0113752	0.0028915	1.68597	0.0439523	0.471519	3.93401	1.976
6358					141.625	363.219			0.00361143	0.000456448	1.5892	0.0330358	0.449358	7.91203	2.98405
6364					141.21	283.102			0.0367432	0.103869	1.92781	0.000601667	0.244361	0.353745	-1.49922
6365					141.197	676.489			0.0522293	0.169516	1.71786	0.037911	0.460026	0.308109	-1.69849
6366					141.197	677.491			0.0075315	0.0474656	1.78374	0.00955899	0.394581	0.158673	-2.65587
6369					140.88	393.76			0.00403795	0.00126705	1.7473	0.00758947	0.387366	3.18689	1.67215
6377					140.046	728.52			0.102257	0.173325	1.76336	0.0100061	0.39585	0.589975	-0.761273
6379					139.939	337.272			0.00317304	0.000517367	1.48136	0.0437543	0.471185	6.13306	2.61661
6382			4,4',6,6'-Tetranitro-2,2'-azoxytoluene	7.84092713356103	139.841	407.274			0.0177802	0.005681	1.45261	0.0426618	0.469294	3.12977	1.64606
6383					139.507	737.576			0.146571	0.0616074	1.88449	0.00301664	0.341437	2.37912	1.25043
6409					137.554	857.538			0.0210041	0.0117404	1.84888	0.0121696	0.400751	1.78905	0.839195
6415					137.189	856.533			0.0535283	0.0405047	1.79233	0.0126423	0.40161	1.32153	0.40221
6435					135.654	790.619			0.184751	0.407586	1.80944	0.0207712	0.427423	0.453282	-1.14152
6441					135.078	778.536			0.0775523	0.176013	1.80888	0.0146501	0.405165	0.440604	-1.18244
6468			IAA-94	-24.8826037012151	133.453	358.227			0.0273656	0.0992025	1.68818	0.040477	0.465256	0.275856	-1.85801
6469			Luteolin 7-O-[beta-D-glucuronosyl-(1->2)-beta-D-glucuronide]-4'-O-beta-D-glucuronide	17.7737942291094	133.23	815.63			0.669339	1.06901	1.59719	0.0449319	0.473137	0.626129	-0.675467
6482			Sclerocitrin	-18.4348246734117	132.736	727.544			0.172095	0.285346	1.80904	0.0135896	0.403163	0.603111	-0.729505
6490					131.942	841.645			0.153585	0.245682	1.5547	0.0285439	0.443295	0.62514	-0.677749
6513			3-(Methylthio)acryloyl-CoA	-4.281199338722	130.702	868.677			0.0853469	0.118121	1.70137	0.0154362	0.408844	0.722535	-0.46886
6523					130.177	833.586			2.02206	2.87952	1.53639	0.0492619	0.479707	0.702222	-0.510001
6552					129.081	851.668			0.0364614	0.0152479	1.59451	0.0422834	0.468619	2.39124	1.25776
6556					128.924	790.572			0.604108	1.09471	1.56996	0.0499166	0.480625	0.551842	-0.857672
6558			Pent-2-enoyl-CoA	24.2486613859599	128.924	850.663			0.0924277	0.046296	1.7525	0.0148058	0.405919	1.99645	0.997437
6559					128.83	373.246			0.00639014	0.0288531	1.71332	0.0146299	0.40509	0.221471	-2.17481
6583					127.862	880.579			0.0680764	0.0915585	1.81654	0.0140562	0.403854	0.743528	-0.42754
6585					127.822	372.243			0.043638	0.15045	1.70129	0.0222393	0.431166	0.29005	-1.78563
6611					127.046	911.632			0.00992253	0.0060494	1.64724	0.0475771	0.477247	1.64025	0.713917
6638					125.092	146.06			0.0412873	0.0988397	1.755	0.0455411	0.474113	0.417719	-1.25939
6640					125.026	204.105			0.174158	0.063678	1.71809	0.0117304	0.399893	2.73498	1.45153
6656					124.121	283.122			0.00226355	0.0121962	1.41778	0.00686886	0.383793	0.185595	-2.42977
6658					124.024	282.119			0.0588612	0.144526	1.87393	0.0060925	0.379101	0.407271	-1.29594
6662					123.908	447.263			0.00322109	0.0167777	1.49091	0.017213	0.416113	0.191987	-2.38092
6672					123.52	219.095			0.0524126	0.110113	1.5958	0.029266	0.444383	0.475987	-1.07101
6677					123.279	234.072			0.0087891	0.0356868	1.86299	0.0125043	0.401366	0.246284	-2.0216
6679					123.213	269.044			0.000748273	0.00484373	1.46282	0.00647064	0.381513	0.154483	-2.69448
6680			3,5-Dichloro-4-hydroxyphenylpyruvate	-23.132156665039	123.163	250.049			0.0842293	0.188604	1.7257	0.0182032	0.419639	0.446594	-1.16296
6683					123.045	390.336			0.0128167	0.0331734	1.82974	0.00221855	0.319623	0.386354	-1.372
6686					122.927	227.033			0.00250814	0.01429	1.85223	0.0135128	0.403044	0.175517	-2.51031
6687					122.908	209.023			0.0131248	0.140314	1.87105	0.00299303	0.340908	0.0935383	-3.4183
6695					122.745	396.383			0.00263394	0.0164147	1.87595	0.0194338	0.42359	0.160462	-2.63969
6704					122.442	228.195			0.0359285	0.0466707	1.65387	0.0418766	0.467883	0.769829	-0.377389
6713					122.315	193.046			0.00153943	0.0576365	1.65096	0.0457108	0.474381	0.0267094	-5.22651
6715					122.209	87.0551			1.09828	1.42562	1.52895	0.0428372	0.469603	0.770385	-0.376348
6731					121.27	605.548			0.010174	0.021232	1.67821	0.027618	0.441825	0.479184	-1.06135
6732					121.19	250.987			0.200866	0.0724552	1.87313	0.00599309	0.378422	2.77227	1.47107
6745			Flumazenil	10.3917936854268	118.674	304.299			0.0222542	0.00775088	1.86763	0.00184062	0.3056	2.87118	1.52164
6821					103.353	788.61			6.9633	13.5067	1.67487	0.0467916	0.476048	0.515546	-0.955828
6822					103.062	789.614			3.28115	5.76143	1.71521	0.0180753	0.419202	0.569503	-0.812226
6824					102.811	754.534			0.107102	0.135178	1.55371	0.0398599	0.464049	0.792307	-0.335868
6830					102.729	797.582			0.168384	0.0825517	1.83886	0.00691445	0.384039	2.03974	1.02838
6847					100.592	244.19			0.0138017	0.0296243	1.59353	0.0408732	0.466015	0.465892	-1.10193
6850			Fluroxypyr	-8.83473362019055	98.5439	256.036			0.00359978	0.00703719	1.46632	0.0439773	0.471561	0.511536	-0.967092
6851			Octacosan-1-ol	4.60816908190731	98.5439	411.769			0.018279	0.0441832	1.73812	0.00682159	0.383535	0.41371	-1.27331
6853					98.511	232.049			0.00893834	0.00188561	1.60876	0.0494899	0.480029	4.7403	2.24498
6857					98.1972	256.263			0.00469327	0.00623035	1.75047	0.0141406	0.403975	0.753291	-0.408721
6862					97.8889	244.089			0.00400508	0.0190157	1.60813	0.0101932	0.396351	0.21062	-2.24729
6863					97.6329	200.034			0.15215	0.292495	1.60799	0.0310177	0.446831	0.52018	-0.942917
6868					97.3046	225.083			0.027961	0.0562888	1.65064	0.0117197	0.399872	0.496742	-1.00943
6871					97.2321	203.062			0.01569	0.0374477	1.60174	0.0455998	0.474205	0.418983	-1.25504
6877			Atheroline	21.3173925941962	96.4304	338.341			0.0252501	0.0636383	1.72704	0.00398403	0.358571	0.396775	-1.33361
6889					94.2546	183.112			0.0155017	0.101998	1.84417	0.00123684	0.283226	0.15198	-2.71804
6899					93.0011	798.596			0.0284599	0.123002	1.44196	0.0384662	0.461206	0.231378	-2.11168
6916					90.4351	290.268			0.0568277	0.00999088	1.77861	0.0368014	0.457579	5.68796	2.50791
6935					85.4655	733.555			0.538431	1.87866	1.69723	0.0449591	0.473181	0.286604	-1.80287
6965					83.7703	814.627			0.595903	1.24374	1.6847	0.0409382	0.466139	0.47912	-1.06154
6967					83.5669	777.558			0.343768	0.716032	1.87252	0.000645177	0.246934	0.480102	-1.05859
6968			6-{[6,7,11,12,13,22,23-heptahydroxy-3,16-dioxo-21-(3,4,5-trihydroxybenzoyloxy)-2,17,20-trioxatetracyclo[17.3.1.0tricosa-4,6,8,10,12,14-hexaen-8-yl]oxy}-3,4,5-trihydroxyoxane-2-carboxylic acid	19.7316785434204	83.5669	811.602			3.30514	7.54397	1.72629	0.0327408	0.449007	0.438116	-1.19061
7033			fluvoxamino acid	10.2813826345272	73.971	319.302			0.0580805	0.0115804	1.62984	0.0248773	0.436905	5.0154	2.32636
7043					72.1515	185.128			0.0325924	0.086273	1.89074	0.00321962	0.345726	0.377783	-1.40437
7047			L-Tyrosine methyl ester 4-sulfate	-21.0677357388317	71.6779	276.28			0.040701	0.0148657	1.40125	0.0397274	0.463786	2.73792	1.45308
7076					64.7831	604.537			0.00332267	0.00908659	1.56961	0.0341607	0.451241	0.365668	-1.4514
7099			Pyridoxal phosphate	-7.31385032649407	61.4566	248.147			0.00254481	0.00419951	1.56831	0.0457206	0.474396	0.605977	-0.722664
7117					60.5039	87.0551			0.464184	1.7968	1.421	0.0494526	0.479977	0.258339	-1.95266
7133					59.2073	784.582			3.15364	7.73433	1.76057	0.0103964	0.396875	0.407746	-1.29426
7135					59.023	788.609			0.634186	1.98952	1.85438	0.0150379	0.407019	0.318763	-1.64944
7137			2',3',6'-Tris-O-(3,4,5-trihydroxybenzoyl)-3'-Glucosyl-2',4',6'-trihydroxyacetophenone	-8.94350532755179	58.4856	787.6			1.56687	4.40447	1.76898	0.0272344	0.44119	0.355747	-1.49108
7140					58.0867	814.627			0.327919	0.902891	1.76684	0.0397452	0.463822	0.363188	-1.46121
7151			6-[2,3-dihydroxy-5-({[3-hydroxy-6-(hydroxymethyl)-2,5-bis(3,4,5-trihydroxybenzoyloxy)oxan-4-yl]oxy}carbonyl)phenoxy]-3,4,5-trihydroxyoxane-2-carboxylic acid	15.825438340102	57.4981	813.615			0.519	0.888618	1.75811	0.0124663	0.401298	0.584053	-0.775828
7156			Lettowianthine	-10.2951217652167	56.9095	318.299			0.0869575	0.0242823	1.46779	0.0434718	0.470704	3.58111	1.84041
7166					56.4686	777.558			0.221858	0.353531	1.7277	0.0286402	0.443443	0.627548	-0.672203
7177					56.0721	880.579			0.0294562	0.0600987	1.80693	0.00720586	0.385545	0.49013	-1.02876
7200					55.5793	860.61			0.163182	0.251617	1.61329	0.0222459	0.431181	0.648533	-0.624747
7214					55.403	840.642			0.120993	0.203565	1.69944	0.0179895	0.418906	0.594369	-0.75057
7231					55.2695	820.617			0.311919	0.521403	1.83732	0.010377	0.396826	0.59823	-0.741227
7238					55.128	823.637			0.0899382	0.0641261	1.69782	0.0240811	0.43529	1.40252	0.488022
7270					53.6311	349.236			0.00201386	0.0105845	1.83447	0.00843504	0.390843	0.190265	-2.39391
7281					53.1808	237.196			0.0139779	0.0179274	1.87937	0.00211812	0.316231	0.779697	-0.359014
7299					52.535	965.603			0.00605103	0.00380202	1.4766	0.0481574	0.478111	1.59153	0.670414
7317					50.6277	317.087			0.0015862	0.00737598	1.87606	0.00717238	0.385378	0.215049	-2.21726
7338					48.6209	143.081			0.0325341	0.0552466	1.74161	0.0118125	0.400058	0.588889	-0.763931
7348					47.1084	362.276			0.00596192	0.00262839	1.80682	0.0112896	0.39897	2.26828	1.1816
7351					46.1039	532.409			0.119775	0.0538065	1.74301	0.0222082	0.431091	2.22603	1.15447
7387			3,4,5-trihydroxy-6-({6,13,14-trihydroxy-3,10-dioxo-12-[5,6,7-trihydroxy-1-oxo-3-(1,2,3,4-tetrahydroxybutyl)-1H-isochromen-8-yl]-2,9-dioxatetracyclo[6.6.2.0,.0,]hexadeca-1(15),4,6,8(16),11,13-hexaen-7-yl}oxy)oxane-2-carboxylic acid	22.7642412403564	41.5999	791.573			0.0224586	0.0501841	1.87227	0.00351488	0.351235	0.447525	-1.15996
7405					40.8017	819.605			0.114606	0.15847	1.67637	0.0206672	0.427141	0.723206	-0.467521
7417					40.2673	881.583			0.00619976	0.00804398	1.66463	0.0368741	0.457743	0.770733	-0.375697
7429			Dinicozole	-6.11969237415917	39.9515	327.226			0.00136855	0.00540045	1.25138	0.0269373	0.440687	0.253414	-1.98043
7436					39.9008	879.57			0.0173415	0.0216628	1.81417	0.010839	0.397954	0.800521	-0.320988
7487					38.6704	111.092			0.0812438	0.105622	1.70641	0.0288233	0.443722	0.769191	-0.378587
7531					38.0033	606.552			0.0175196	0.0322879	1.71188	0.0166045	0.413771	0.542607	-0.882019
7539					37.98	799.544			0.0190177	0.0269421	1.64641	0.0407472	0.465775	0.705873	-0.502519
7553			1,8,16,17,18,21,22,23,34,35,39,39-dodecahydroxy-6,9,12,27,30,40-hexaoxaoctacyclo[34.3.1.0tetraconta-3,14,16,18,20,22,24,32,34,36-decaene-2,5,13,26,31-pentone	10.3723526593859	37.8419	801.559			4.09793e-05	0.0139957	1.96167	0.0055806	0.375375	0.00292799	-8.41588
7560					37.7623	794.588			0.125656	0.206525	1.65001	0.0417961	0.467736	0.608431	-0.716835
7567					37.6819	789.544			0.0560261	0.0855964	1.6815	0.0420762	0.468246	0.654538	-0.611451
7571					37.6819	815.558			0.0622728	0.0498291	1.68861	0.0319743	0.448065	1.24973	0.321612
7585					37.62	813.542			0.046253	0.0349826	1.66776	0.0384152	0.461099	1.32217	0.402909
7600					37.558	860.542			0.201655	0.122903	1.55988	0.0488182	0.479073	1.64077	0.714369
7601					37.558	861.542			0.115454	0.0689303	1.62675	0.0306035	0.446275	1.67493	0.744102
7670					36.7624	433.24			0.228036	0.0861966	1.55322	0.0273449	0.441375	2.64554	1.40356
7673					36.74	119.085			0.0276259	0.0109607	1.64809	0.0326276	0.44887	2.52045	1.33368
7674					36.7176	416.213			0.157439	0.0540872	1.56794	0.0343323	0.451676	2.91083	1.54143
7706			3,4,5-trihydroxy-6-{[3-(6-hydroxy-7-methoxy-2H-1,3-benzodioxol-5-yl)propanoyl]oxy}oxane-2-carboxylic acid	-18.8178183914844	35.6788	417.334			0.0166743	0.058757	1.82031	0.0110848	0.398518	0.283784	-1.81713
7713			Xanthurenate-8-O-beta-D-glucoside	-1.2507720589447	35.5627	368.314			0.0242251	0.0123038	1.58188	0.0284075	0.443084	1.96891	0.9774
7714					35.4905	438.377			0.0250164	0.0114926	1.73736	0.00660686	0.382321	2.17674	1.12217
7724			alpha-D-Galactopyranuronosyl-(1->4)-alpha-D-galactopyranuronosyl-(1->4)-D-galacturonic acid	12.2724472445268	35.1641	547.402			0.0519192	0.00907956	1.88674	0.00315721	0.344455	5.71825	2.51557
7727					35.109	437.345			0.0026693	0.00986135	1.19649	0.0445508	0.472515	0.270683	-1.88532
7775			Flavanone 7-O-[alpha-L-rhamnosyl-(1->2)-beta-D-glucoside]	-3.10392980178711	34.4899	549.541			0.00490816	0.0189322	1.80283	0.0371377	0.458333	0.259249	-1.94759
7801					34.3599	844.64			0.00729464	0.00233615	1.77964	0.00573981	0.376597	3.1225	1.6427
7814			Kuwanon Z	20.4355723117007	34.2415	595.584			0.000173395	0.00788176	1.81549	0.0195604	0.423973	0.0219995	-5.50639
7823					34.044	698.517			0.0081469	0.000339774	1.76955	0.0110835	0.398515	23.9774	4.5836
7845			Allosamidine	-18.410173457502	33.9016	623.615			0.0106403	0.0222449	1.61258	0.0219872	0.430554	0.478324	-1.06394
7851					33.8569	622.61			0.026297	0.0573907	1.87833	0.00136413	0.28925	0.458209	-1.12592
7866			2-amino-4-({1-[(carboxymethyl)-C-hydroxycarbonimidoyl]-2-{[1-hydroxy-1-(7-methoxy-2-oxo-2H-chromen-6-yl)-3-oxobutan-2-yl]sulfanyl}ethyl}-C-hydroxycarbonimidoyl)butanoic acid	-24.7058742076623	33.6324	568.563			0.00257089	0.0266321	1.8181	0.0187097	0.421319	0.0965334	-3.37283
7882					33.2382	631.619			0.0402534	0.0745721	1.66119	0.0287678	0.443638	0.539792	-0.889524
7883					33.2382	781.546			0.0530559	0.024916	1.80313	0.00409481	0.360095	2.12939	1.09044
7901					32.7197	494.491			0.00724059	0.0338194	1.70735	0.0376987	0.459567	0.214096	-2.22367
7912			Manniflavanone	2.14573584156928	32.6094	591.496			0.0321249	0.00621931	1.94808	0.0120001	0.400427	5.16534	2.36886
7914					32.6094	669.546			0.0614439	0.00228981	1.66521	0.000828184	0.255143	26.8336	4.74597
7918			Delphinidin 3-O-beta-D-sambubioside	-9.37769965942474	32.5775	598.501			0.0195524	0.00761064	1.77899	0.00400394	0.35885	2.56909	1.36126
7919					32.5775	668.542			0.127206	4.23239e-05	1.96195	0.0186522	0.421132	3005.54	11.5534
7936			Eucommin A	-4.35650075183618	32.1781	551.557			0.00709648	0.0419932	1.22202	0.0290043	0.443995	0.168991	-2.56498
7938					32.1781	630.506			0.0249355	0.038789	1.688	0.0264869	0.439905	0.642849	-0.637449
7941					32.1781	666.6			4.09793e-05	0.0223412	1.95935	0.0326235	0.448865	0.00183425	-9.0906
7944			Myricetin 3,3'-digalactoside	6.74335967518185	32.1576	643.528			0.0385574	0.00734762	1.75334	0.0137251	0.403368	5.24761	2.39166
7947					32.1247	73.0267			0.0232666	0.0131742	1.72121	0.0469656	0.476317	1.76608	0.820552
7948					32.1247	522.523			0.0272516	0.0951936	1.88476	0.0103368	0.396723	0.286276	-1.80452
7951					32.1247	534.406			0.230221	0.116586	1.64462	0.0479677	0.47783	1.97469	0.98163
7956					32.1068	578.586			0.00358322	0.0220204	1.74307	0.0312936	0.447194	0.162723	-2.61951
7961					32.0713	517.389			0.015518	0.00464602	1.76096	0.033055	0.449381	3.34007	1.73988
7962					32.0713	624.518			0.0389885	0.00773787	1.85579	0.000231285	0.195891	5.03866	2.33304
7964			6-[4-(5,7-dihydroxy-3-{[3,4,5-trihydroxy-6-(hydroxymethyl)oxan-2-yl]oxy}-5H-chromen-2-yl)-2-hydroxyphenoxy]-3,4,5-trihydroxyoxane-2-carboxylic acid	20.6283833054172	32.0713	626.532			0.0648059	0.0154613	1.95971	0.00016627	0.187516	4.19149	2.06746
7966			Clofazimine glucuronide	0.698579778266603	32.0713	666.528			0.0945048	0.00811288	1.87008	0.00614478	0.37945	11.6487	3.5421
7970			Quercetin 3-O-beta-D-glucosyl-(1->2)-beta-D-glucoside	20.4123660639475	32.0602	627.537			0.0386776	0.0143777	1.86364	0.0122284	0.400861	2.69011	1.42767
7973					32.0602	650.534			0.0573983	0.0125745	1.88163	0.0363539	0.456558	4.56465	2.1905
7978					32.0491	652.55			0.109994	0.024287	1.93309	0.000163832	0.187516	4.52893	2.17917
7979					32.0491	654.563			0.0679892	0.013252	1.84882	0.00887116	0.392397	5.13049	2.3591
7982			Malonylapiin	-15.402836921444	32.0384	651.536			0.026297	0.00579088	1.59292	0.0432106	0.470254	4.54111	2.18305
7983					32.0384	676.548			0.0237846	0.00764612	1.68987	0.0289991	0.443987	3.11068	1.63723
7985			o-O-glucuronide rosiglitazone	-5.32043190235054	32.0273	550.554			0.0267085	0.10018	1.72518	0.0385127	0.461304	0.266605	-1.90722
7986			6-{[6,12-bis(3,4-dihydroxyphenyl)-13-hydroxy-4-oxo-3,11-dioxatricyclo[8.4.0.0,]tetradeca-1,7,9-trien-8-yl]oxy}-3,4,5-trihydroxyoxane-2-carboxylic acid	9.0909672384504	32.0273	629.552			0.0205964	0.00856962	1.82281	0.00380595	0.355964	2.40342	1.26509
7994			2'-(6-Acetylglucosyl)astragalin	-17.2351040311786	32.0056	653.55			0.0530144	0.0165515	1.92007	0.00222412	0.319805	3.20299	1.67942
8001					31.9247	525.543			0.0019821	0.0156877	1.84439	0.0137619	0.403423	0.126347	-2.98454
8004					31.8385	632.632			0.0896806	0.237307	1.70989	0.026425	0.439795	0.377909	-1.40389
8014			Bruceantinol	-5.74366667887667	31.6713	607.619			0.0026519	0.022201	1.88865	0.0296627	0.44496	0.119449	-3.06553
8015					31.6713	634.647			0.00281447	0.0611571	1.59782	0.0137701	0.403435	0.0460204	-4.44158
8019					31.5686	606.617			0.013878	0.0531357	1.82558	0.0226908	0.432231	0.26118	-1.93689
8020					31.5649	633.634			0.0317279	0.0969409	1.59592	0.02523	0.437592	0.327291	-1.61135
8036					31.434	702.562			0.00916176	0.00293497	1.69515	0.0399961	0.464319	3.12158	1.64228
8056					31.0603	763.513			0.0116762	0.0188363	1.80189	0.0141019	0.403919	0.619879	-0.689942
8058			Isoimide	-18.2991013985294	31.0162	307.156			0.00683979	0.0110667	1.46277	0.0487984	0.479045	0.61805	-0.694205
8065					30.9721	792.705			0.00180672	0.00935011	1.70755	0.00578073	0.376901	0.19323	-2.37161
8074					30.9212	759.22			0.0222971	0.0346806	1.49481	0.0432738	0.470363	0.642926	-0.637275
8153			2-(2,3-dihydroxy-4-methoxyphenyl)-3,5,7-trihydroxy-6-methoxy-3,4-dihydro-2H-1-benzopyran-4-one	16.2692245942014	26.5004	365.319			0.0116457	0.00638084	1.69477	0.0164332	0.413085	1.8251	0.867976
8165					25.8347	121.028			0.00281897	0.000337043	1.6272	0.0305998	0.44627	8.36383	3.06416
8168					25.0779	371.184			0.00172914	0.00307954	1.82717	0.00867393	0.391712	0.561493	-0.83266
8176			Bromophos-ethyl	-7.55459617477091	23.3358	395.053			0.00240867	0.00965562	1.73671	0.0116372	0.399704	0.249458	-2.00313
8177			Cer(d18:1/24:1(15Z))	24.3420319956614	23.2565	649.12			0.00425049	0.0160002	1.77243	0.00254261	0.329354	0.265651	-1.91239
8178					23.2565	650.125			0.00154605	0.0074701	1.62695	0.00481776	0.368551	0.206965	-2.27254
8182			N-Lignoceroylsphingosine	-3.71024602460522	23.0978	651.135			0.000487422	0.00363774	1.71454	0.00409326	0.360074	0.133991	-2.8998
8199					18.068	613.157			0.00222994	0.00461504	1.53236	0.0450384	0.473309	0.483189	-1.04934
8203					16.3237	788.054			0.00658893	0.0170357	1.13822	0.0443892	0.472248	0.386773	-1.37044
8222					4.6744	485.001			0.0196422	0.0245225	1.78102	0.00919342	0.393458	0.800989	-0.320146
8236					2.77856	172.038			0.388966	0.778178	1.52945	0.0465757	0.47572	0.499842	-1.00046
8247					2.04995	101.071			0.677918	2.11867	1.8423	0.00645477	0.381416	0.319974	-1.64397
