# Supplementary material for: In Vivo Metabolic Analysis of the Anticancer Effects of Plasma-Activated Saline in Three Tumor Animal Models
Source: Biomedicines. 2022 Feb 23;10(3):528. doi: 10.3390/biomedicines10030528 (PMC8945198; doi:10.3390/biomedicines10030528)
Supplement: Supplementary file 1 [file biomedicines-10-00528-s001.zip › Table S3-Hierarchical Clustering Analysis.xlsx]

## Sheet: PAS-Saline
id	met	PAS_2	PAS_1	PAS_3	Saline_3	Saline_1	Saline_2
235	PC(P-18:1(11Z)/22:5(4Z,7Z,10Z,13Z,16Z))	0.202499	0.268201	0.224318	0.291594	0.307179	0.284893
88	Dethiobiotin	0.0278024	0.0266913	0.026348	0.0337372	0.041186	0.034245
292	3-Methylguanine	0.368818	0.270519	0.358069	1.03728	1.20918	1.15494
68	1-Methylguanosine	0.200366	0.189506	0.138691	0.636217	0.828154	0.654387
33	N2,N2-Dimethylguanosine	0.105854	0.065823	0.084918	0.316187	0.477312	0.340326
59	L-Histidine	2.63934	1.7825	2.40268	7.84192	11.3092	9.40627
62	Dopamine quinone	0.138779	0.11763	0.214642	0.226532	0.267116	0.254026
11	3,3,5-triiodo-L-thyronine-beta-D-glucuronoside	20.1765	11.7825	16.3272	28.6322	48.952	64.8584
4	5-Methylcytidine	0.0212591	0.0168101	0.0159358	0.0706433	0.119209	0.132796
182	4,5-Dihydro-2-methylthiazole	0.0857119	0.0520017	0.078328	0.117649	0.216669	0.214996
244	SM(d16:1/24:1(15Z))	0.128386	0.145276	0.155184	0.204203	0.24166	0.291051
364	Arachidyl carnitine	0.280942	0.270617	0.0938187	0.727598	0.920424	1.6239
366	PE(20:3(5Z,8Z,11Z)/14:0)	0.0334591	0.00240123	0.0857021	0.195277	0.155055	0.11215
8	1-Methylnicotinamide	2.81205	1.70472	2.08564	3.83685	3.81199	2.90693
318	LysoPC(P-18:1(9Z))	0.0753803	3.36672e-05	0.0587946	0.111459	0.127611	0.101398
229	PC(18:2(9Z,12Z)/18:0)	4.37354	2.57102	3.38862	10.8819	5.97004	11.9802
144	2-(3,4-Dihydroxybenzoyloxy)-4,6-dihydroxybenzoate	0.525752	0.393433	0.378109	0.780141	0.696372	0.888959
297	5-L-Glutamyl-taurine	0.0515233	0.0305319	0.0305738	0.0855048	0.0705644	0.119428
177	3-Methylthiohexyl hexanoate	0.55563	0.374411	0.153959	1.15451	0.866122	1.5539
197	2-Methylbutyroylcarnitine	4.32121	2.83539	1.3088	8.90688	6.51149	12.054
63	Tranexamic Acid	0.100518	0.0705911	4.7781e-05	0.159338	0.150627	0.20361
263	PC(22:6(4Z,7Z,10Z,13Z,16Z,19Z)/16:1(9Z))	0.30758	0.218248	0.187603	0.417227	0.414992	0.388789
307	Zalcitabine	0.0456554	0.0407679	0.0238824	0.136196	0.122464	0.112947
192	Phytosphingosine	0.462851	0.323003	0.210231	0.125968	0.145986	0.0499579
180	LysoPE(16:0/0:0)	0.234537	0.362968	0.359909	0.128031	0.18248	0.188954
245	PC(16:0/P-18:0)	0.99118	1.4761	1.47319	0.598968	0.768479	0.947527
86	3-Acetyl-2,5-dimethylthiophene	0.132697	0.197705	0.156179	0.0336081	0.0905586	0.0138739
349	LysoPE(20:4(8Z,11Z,14Z,17Z)/0:0)	0.145742	0.186468	0.156584	0.0662063	0.106302	0.082766
308	LysoPC(20:4(8Z,11Z,14Z,17Z))	0.767821	0.593475	0.640274	0.267743	0.400058	0.53245
51	DL-Glutamate	0.856705	0.74786	1.06208	0.385923	0.638196	0.571576
353	alpha-Tocopherol succinate	0.380481	0.267023	0.446117	0.116819	0.216782	0.142209
