# Supplementary material for: In Vivo Metabolic Analysis of the Anticancer Effects of Plasma-Activated Saline in Three Tumor Animal Models
Source: Biomedicines. 2022 Feb 23;10(3):528. doi: 10.3390/biomedicines10030528 (PMC8945198; doi:10.3390/biomedicines10030528)
Supplement: Supplementary file 1 [file biomedicines-10-00528-s001.zip › Table S4-Radarplot Analysis.xlsx]

## Sheet: PAS-Saline
5-Methylcytidine	1-Methylnicotinamide	3,3,5-triiodo-L-thyronine-beta-D-glucuronoside	N2,N2-Dimethylguanosine	DL-Glutamate	L-Histidine	Dopamine quinone	Tranexamic Acid	1-Methylguanosine	3-Acetyl-2,5-dimethylthiophene
1.82	1.82	1.82	1.82	1.82	1.82	1.82	1.82	1.82	1.82
-2.58	-2.58	-2.58	-2.58	-2.58	-2.58	-2.58	-2.58	-2.58	-2.58
-2.5788	-0.676965	-1.5607	-2.14363	0.740839	-2.06506	-0.666525	-1.58526	-2.00307	1.81759
