# Supplementary material for: In Vivo Metabolic Analysis of the Anticancer Effects of Plasma-Activated Saline in Three Tumor Animal Models
Source: Biomedicines. 2022 Feb 23;10(3):528. doi: 10.3390/biomedicines10030528 (PMC8945198; doi:10.3390/biomedicines10030528)
Supplement: Supplementary file 1 [file biomedicines-10-00528-s001.zip › Table S5-Pathway Analysis.xlsx]

## Sheet: PAS-Saline
Pathway	Total	Hits	Raw p	-ln(p)	Holm adjust	FDR	Impact	Hits Cpd	Total Cpd
Glycerophospholipid metabolism	30	3	0.0016582	6.4021	0.13597	0.13597	0.275	Phosphatidylethanolamine cpd:C00350; Phosphatidylcholine cpd:C00157; LysoPC(18:1(9Z)) cpd:C04230	Phosphatidylethanolamine cpd:C00350; Phosphatidylcholine cpd:C00157; Dihydroxyacetone phosphate cpd:C00111; LysoPC(18:1(9Z)) cpd:C04230; 1,2-Diacyl-sn-glycerol cpd:C00641; Citicoline cpd:C00307; Phosphorylcholine cpd:C00588; Choline cpd:C00114; Acetylcholine cpd:C01996; O-Phosphoethanolamine cpd:C00346; Ethanolamine cpd:C00189; PA(16:0/16:0) cpd:C00416; Acyl-CoA cpd:C00040; 1-Acyl-sn-glycerol 3-p…
Linoleic acid metabolism	6	1	0.049834	2.9991	1	1	0	Phosphatidylcholine cpd:C00157	Linoleic acid cpd:C01595; 13S-hydroxyoctadecadienoic acid cpd:C14762; Phosphatidylcholine cpd:C00157; 9,10-Epoxyoctadecenoic acid cpd:C14825; 12,13-EpOME cpd:C14826; 13-OxoODE cpd:C14765
Taurine and hypotaurine metabolism	8	1	0.065933	2.7191	1	1	0	5-L-Glutamyl-taurine cpd:C05844	Cysteic acid cpd:C00506; L-Cysteine cpd:C00097; Cysteamine cpd:C01678; 3-Sulfinoalanine cpd:C00606; Taurine cpd:C00245; Hypotaurine cpd:C00519; 5-L-Glutamyl-taurine cpd:C05844; Taurocholic acid cpd:C05122
alpha-Linolenic acid metabolism	9	1	0.073888	2.6052	1	1	0	Phosphatidylcholine cpd:C00157	OPC4-CoA cpd:C16335; OPC6-CoA cpd:C16331; OPC8-CoA cpd:C16327; Phosphatidylcholine cpd:C00157; Alpha-Linolenic acid cpd:C06427; trans-2-Enoyl-OPC4-CoA cpd:C16336; trans-2-Enoyl-OPC6-CoA cpd:C16332; trans-2-Enoyl-OPC8-CoA cpd:C16328; Stearidonic acid cpd:C16300
Nitrogen metabolism	9	1	0.073888	2.6052	1	1	0	L-Histidine cpd:C00135	Ammonia cpd:C00014; Carbon dioxide cpd:C00011; L-Glutamic acid cpd:C00025; L-Glutamine cpd:C00064; L-Cystathionine cpd:C02291; L-Histidine cpd:C00135; Carbamoylphosphate cpd:C00169; Carbonic acid cpd:C01353; Glycine cpd:C00037
Nicotinate and nicotinamide metabolism	13	1	0.10509	2.2529	1	1	0.125	1-Methylnicotinamide cpd:C02918	NADP cpd:C00006; Nicotinic acid adenine dinucleotide cpd:C00857; Quinolinic acid cpd:C03722; Nicotinic acid mononucleotide cpd:C01185; Nicotinate D-ribonucleoside cpd:C05841; NAD cpd:C00003; Nicotinamide ribotide cpd:C00455; Nicotinamide riboside cpd:C03150; Niacinamide cpd:C00153; 1-Methylnicotinamide cpd:C02918; Nicotinic acid cpd:C00253; N1-Methyl-4-pyridone-3-carboxamide cpd:C05843; N1-Methyl…
Glycosylphosphatidylinositol(GPI)-anchor biosynthesis	14	1	0.11274	2.1827	1	1	0.0439	Phosphatidylethanolamine cpd:C00350	UDP-N-acetyl-D-glucosamine cpd:G10610; 1-Phosphatidyl-D-myo-inositol cpd:C01194; (GlcN)1 (Ino(acyl)-P)1 cpd:G00145; Dolichyl phosphate D-mannose cpd:G10617; (GlcN)1 (Ino(acyl)-P)1 (Man)3 (EtN)1 (P)1 cpd:G00149; Phosphatidylethanolamine cpd:C00350; (GlcNAc)1 (Ino-P)1 cpd:G00143; (GlcN)1 (Ino(acyl)-P)1 (Man)2 (EtN)1 (P)1 cpd:G00148; (GlcN)1 (Ino(acyl)-P)1 (Man)1 cpd:G00146; (GlcN)1 (Ino-P)1 cpd:G00…
Histidine metabolism	15	1	0.12033	2.1175	1	1	0.24194	L-Histidine cpd:C00135	L-Glutamic acid cpd:C00025; 4-Imidazolone-5-propionic acid cpd:C03680; Urocanic acid cpd:C00785; L-Histidine cpd:C00135; Imidazole-4-acetaldehyde cpd:C05130; 1-Methylhistamine cpd:C05127; Methylimidazole acetaldehyde cpd:C05827; Histamine cpd:C00388; Carnosine cpd:C00386; N-Formyl-L-aspartate cpd:C01044; Formiminoglutamic acid cpd:C00439; Imidazoleacetic acid cpd:C02835; Methylimidazoleacetic aci…
Sphingolipid metabolism	21	1	0.16463	1.8041	1	1	0	Phytosphingosine cpd:C12144	Sphinganine cpd:C00836; Ceramide 1-phosphate cpd:C02960; Sphingosine 1-phosphate cpd:C06124; Sphinganine 1-phosphate cpd:C01120; Dihydroceramide cpd:C12126; Phytoceramide cpd:C12145; SM cpd:C00550; Ceramide cpd:C00195; Palmityl-CoA cpd:C00154; L-Serine cpd:C00065; 3-Dehydrosphinganine cpd:C02934; Galabiosylceramide cpd:C06126; Galactosylceramide cpd:C02686; GM4 cpd:C06128; Lactosylceramide cpd:C0…
Arachidonic acid metabolism	36	1	0.26657	1.3221	1	1	0	Phosphatidylcholine cpd:C00157	5,6-Epoxy-8,11,14-eicosatrienoic acid cpd:C14768; 8,9-Epoxyeicosatrienoic acid cpd:C14769; 11,12-Epoxyeicosatrienoic acid cpd:C14770; 14,15-epoxy-5,8,11-eicosatrienoic acid cpd:C14771; Arachidonic acid cpd:C00219; 15H-11,12-EETA cpd:C14781; 11H-14,15-EETA cpd:C14813; 15(S)-HPETE cpd:C05966; 5(S)-Hydroperoxyeicosatetraenoic acid cpd:C05356; Prostaglandin G2 cpd:C05956; Leukotriene A4 cpd:C00909; L…
Aminoacyl-tRNA biosynthesis	69	1	0.45198	0.79413	1	1	0	L-Histidine cpd:C00135	L-Asparagine cpd:C00152; tRNA(Asn) cpd:C01637; L-Histidine cpd:C00135; tRNA(His) cpd:C01643; L-Phenylalanine cpd:C00079; tRNA(Phe) cpd:C01648; L-Arginine cpd:C00062; tRNA(Arg) cpd:C01636; L-Glutamine cpd:C00064; tRNA(Gln) cpd:C01640; L-Cysteine cpd:C00097; tRNA(Cys) cpd:C01639; Glycine cpd:C00037; tRNA(Gly) cpd:C01642; tRNA(Asp) cpd:C01638; L-Aspartic acid cpd:C00049; L-Serine cpd:C00065; tRNA(Se…
